# Supplementary material for: Photosynthesis in C3–C4 intermediate Moricandia species
Source: J Exp Bot. 2016 Oct 19;68(2):191–206. doi: 10.1093/jxb/erw391 (PMC5853546; doi:10.1093/jxb/erw391)
Supplement: Supplementary_Tables_S4_S7 [file erw391_suppl_supplementary_tables_s4_s7.xlsx]

## Sheet: S4_physiology
Table S4. Summary of metabolite, element, gas exchange, anatomy, and protein measurements. Significance analysis was performed by t-tests.
	M. moricandioides	SD	M. arvensis	SD	TTEST vs MM	M. suffruticosa	SD	TTEST vs MM		TTEST Ma vs Ms		number of replicates
a Alanine	420.579	126.445	1018.51	193.913	6.72931e-08	1139.92	639.402	0.0016618		0.592355		10 to 12
a Ketoglutarate	33.1367	10.4914	265.094	516.806	0.153909	27.1592	10.5725	0.220665		0.184218		10 to 12
Aspartic Acid	3490.88	374.264	2737.77	1036.89	0.0373008	5174.78	1680.39	0.0043401		0.00162912		10 to 12
Citric Acid	16240.3	6090.39	10612.5	6923.99	0.0674981	13658.5	6318.23	0.364453		0.342546		10 to 12
Cysteine	7.92651	4.6835	9.70574	1.81487	0.29306	9.1836	2.44513	0.473523		0.613221		10 to 12
Fructose 1	1007.44	846.513	14928.4	10264	0.000239308	3156.96	4173.93	0.11242		0.00510472		10 to 12
Fumaric Acid	336.24	146.343	1491.94	2678.71	0.170305	422.6	170.975	0.237766		0.247531		10 to 12
Gaba	20.5073	5.81964	43.3567	21.4582	0.00303506	63.8524	38.1311	0.00140691		0.17696		10 to 12
Gluconic Acid	2753.32	419.806	1850.27	311.605	2.95837e-05	2171.96	248.267	0.00150505		0.0261988		10 to 12
Glucose	1639.02	1378.16	7441.09	5888.78	0.00501237	3265.44	3468.62	0.170998		0.083408		10 to 12
Glutamic Acid	3786.3	682.498	5759.47	1566.73	0.00124915	7412.78	1543.34	8.87556e-07		0.036799		10 to 12
Glyceric Acid	895.519	486.671	861.222	375.419	0.863825	839.179	461.356	0.794529		0.912705		10 to 12
Glycerol	5586.46	1073.83	7199.5	1133.44	0.00390686	6412.68	684.288	0.0586562		0.091488		10 to 12
Glycine	558.604	268.438	1863.89	1379.4	0.00622554	1005.2	338.291	0.0036522		0.0864176		10 to 12
Glycolic Acid	211.293	67.4031	213.615	43.3854	0.929548	237.115	23.5058	0.284123		0.170197		10 to 12
Isoleucine	61.39	27.3377	77.3598	32.7073	0.248203	120.485	50.7021	0.00345831		0.0459172		10 to 12
Lactate	4433.8	1455.08	4489.46	864.332	0.92026	4004.12	727.693	0.427502		0.213835		10 to 12
Leucine	13.2028	5.17893	41.9737	24.4374	0.00115476	27.7667	15.8212	0.00963707		0.160428		10 to 12
Lysine	17.5801	3.50324	15.0506	4.93858	0.196614	29.8412	11.9441	0.00421748		0.00296609		10 to 12
Maleic Acid	20.2884	4.24918	35.9799	13.3454	0.00153082	98.8867	40.6213	3.39121e-06		0.000335113		10 to 12
Malic Acid	5215.1	2329.05	9827.22	3585.87	0.00246569	12454.5	3638.76	2.88513e-05		0.140269		10 to 12
Malonic Acid	1.81417	0.662911	4.72335	1.58033	2.08282e-05	5.09617	2.09668	8.9491e-05		0.675164		10 to 12
Methionine	32.2002	12.8739	31.6869	17.5317	0.940674	44.3499	23.7211	0.161426		0.214087		10 to 12
Myoinositol	6157.58	3227.91	5904.97	3864.99	0.875052	10525.8	4279.77	0.0171699		0.0272098		10 to 12
Phenylalanine	112.753	110.366	89.0462	40.0176	0.545589	140.359	44.4295	0.487181		0.0190964		10 to 12
Proline	161.272	448.499	27.8362	23.336	0.380895	1083.89	2378.34	0.224021		0.199471		10 to 12
Quinic Acid	11.728	2.80542	5.20202	1.56453	4.19675e-06	78.0324	88.8716	0.0229886		0.0243316		10 to 12
Raffinose	92.3137	68.4751	1.85545	1.70636	0.000733681	46.7839	75.6168	0.173356		0.0916228		10 to 12
Serine	4136.52	1007.96	9048.12	3156.54	9.6863e-05	12657.1	2023.81	1.0043e-10		0.00980756		10 to 12
Shikimate	1813.56	1816.71	499.24	285.856	0.043163	240.835	149.85	0.017023		0.0273208		10 to 12
Succinic Acid	232.728	96.7558	155.671	62.9166	0.0521431	181.307	42.3013	0.152288		0.323813		10 to 12
Sucrose	29669.4	3292.79	27214.8	4956.94	0.200944	30887.2	4105.02	0.470246		0.104112		10 to 12
Threonine	679.73	122.454	444.186	130.13	0.000480802	1645.14	477.501	2.85818e-06		9.14252e-07		10 to 12
Valine	172.001	70.5512	364.396	136.781	0.000633548	444.34	188.073	0.000261296		0.316057		10 to 12
Xylose	131.872	19.2741	84.8294	16.3312	1.07522e-05	130.596	20.8763	0.888582		6.29756e-05		10 to 12
CN	5.119	0.4623	6.329	1.56	0.0172763	6.444	0.8765	0.000250723		0.558398		10 to 12
delta 13C	-33.82	2.072	-33.05	0.93	0.234823	-33.77	2.565	0.960379		0.774087		10 to 12
Γ	57.7648	20.1077	25.2274	3.44064	5.14714e-08	19.5919	1.95815	6.2117e-10		0.000282989		10
slope	0.137465	0.568246	0.0844933	0.0124322	1.11416e-07	0.0972379	0.00958389	2.76857e-07		0.0210696		10
A400	26.8023	7.29366	21.3703	2.18388	9.36134e-05	23.2617	1.74117	0.00110401		0.0497084		10
Cond400	0.559108	0.443087	0.583736	0.155265	0.68769	0.588178	0.116432	0.534363		0.944182		10
Amax	36.2146	10.2773	32.5242	3.10919	0.0381778	29.681	1.50716	0.00010275		0.0238108		10
ci/ca (400)	0.771855	0.363838	0.812181	0.0455098	0.041242	0.799998	0.0408887	0.104122		0.546085		10
Trmol 400	5.76538	1.67793	5.94149	1.48654	0.787346	6.92806	1.17865	0.0439933		0.123925		10
WUE	4.76889	1.1747	3.81957	0.93326	0.0520649	3.47339	0.755314	0.00420581		0.383473		10
veins	4.97015	0.442678	4.14084	0.442678	0.00496501	5.10305	0.518357	0.617937		0.00160179		8
cell layers	8	0	7	0	0	7	0	0		0		10
PEPC_BSA	1.2818	0.242193	1.31621	0.242193	0.855674	1.27789	0.417441	0.98642		0.836653		8
BSA_DW	263.824	39.8673	151.35	39.8673	0.0015475	172.046	47.7528	0.0129804		0.409967		8

## Sheet: S5_all_significant
Table S5. Transcripts significantly different in abundance of between the three Moricandia species: M. moricandioides (MM), M. arvensis line MOR1 (Mavs), and M. suffruticosa (MS).
	Model Gen	MAvsMM_FC	MAvsMM_FDR	MSvsMM_FDR	MSvsMM_FDR	MAvsMS_FDR	MAvsMS_FDR
different in all comparisons	AT5G05250	-3.32377	1.78556e-20	-6.16514	1.63903e-49	-2.83846	5.78466e-09	0
	AT1G65240	-3.20836	3.04518e-11	-8.54571	4.80977e-20	-5.3339	0.00395185	Eukaryotic aspartyl protease family protein
	AT1G31260	-2.86811	9.15418e-28	-7.10788	2.50548e-62	-4.23973	7.5908e-15	zinc transporter 10 precursor
	AT1G10550	-2.69202	0.00308369	-8.50463	2.22305e-07	-5.81406	0.000722791	xyloglucan:xyloglucosyl transferase 33
	AT1G56680	-2.68272	0.000180333	-5.04488	1.766e-06	-2.38361	0.000283198	Chitinase family protein
	AT4G04800	-2.30281	1.4988e-08	-4.87571	5.22423e-17	-2.57532	0.00159816	methionine sulfoxide reductase B3
	AT1G72460	-2.10444	1.10458e-06	-6.67419	8.01298e-18	-4.56559	2.0706e-05	Leucine-rich repeat protein kinase family protein
	AT5G01760	-2.07667	7.20017e-07	-5.49345	9.89993e-23	-3.40811	1.55767e-09	ENTH/VHS/GAT family protein
	AT5G49450	-2.01708	0.00168894	-5.29959	5.60067e-42	-3.31621	0.000781323	basic leucine-zipper 1
	AT1G18910	-1.96749	0.000647569	-5.78146	2.00676e-11	-3.80014	1.83894e-05	zinc ion binding;zinc ion binding
	AT1G54740	-1.96196	0.00740392	-6.55256	1.73088e-08	-4.58699	5.01543e-05	Protein of unknown function (DUF3049)
	AT1G76680	-1.95927	3.49756e-05	-3.41596	6.35139e-09	-1.44664	0.00142671	12-oxophytodienoate reductase 1
	AT5G46730	-1.94644	1.47933e-05	-3.30598	1.19519e-09	-1.36124	0.000443131	glycine-rich protein
	AT2G24450	-1.84356	5.26523e-06	-5.16751	1.9493e-17	-3.31824	5.16122e-05	FASCICLIN-like arabinogalactan protein 3 precursor
	AT1G34010	-1.78389	5.68967e-07	-3.67898	1.64689e-15	-1.8921	0.00233695	0
	AT5G06720	-1.74211	0.000113809	-4.27638	8.6641e-13	-2.51931	1.33371e-05	peroxidase 2
	AT2G14510	-1.73572	1.05704e-05	-3.83301	1.88859e-15	-2.10116	0.00286224	Leucine-rich repeat protein kinase family protein
	AT1G13700	-1.597	0.00795586	-3.61585	1.06331e-10	-2.01813	0.00495919	6-phosphogluconolactonase 1
	AT3G48100	-1.55813	0.00092854	-3.40033	3.60887e-08	-1.82347	0.000166147	response regulator 5
	AT3G47350	-1.50008	0.000417779	-5.9386	5.07159e-25	-4.44074	8.38466e-24	hydroxysteroid dehydrogenase 2
	AT3G03310	-1.40783	0.00039153	-3.43606	5.14234e-16	-2.02678	0.000130267	lecithin:cholesterol acyltransferase 3
	AT1G47840	-1.39759	0.00076017	-4.37452	1.0475e-13	-2.96998	6.88584e-06	hexokinase 3
	AT2G47270	-1.35152	0.00362261	-3.74857	9.86716e-10	-2.39637	5.46667e-05	sequence-specific DNA binding transcription factors;transcription regulators
	AT3G05180	-1.27209	0.00338703	-3.58517	8.43727e-14	-2.30433	1.44657e-05	GDSL-like Lipase/Acylhydrolase superfamily protein
	AT1G29550	-1.20096	0.0029018	-2.82048	7.58486e-10	-1.61601	0.00806062	Eukaryotic initiation factor 4E protein
	AT1G67830	-1.16501	5.3321e-05	-2.49806	5.19489e-25	-1.32438	0.000136355	alpha-fucosidase 1
	ATCG00480	-1.12745	0.000125376	-2.49257	1.04588e-22	-1.35927	0.000238824	ATP synthase subunit beta
	AT4G05090	-1.12727	4.45971e-05	-2.10786	1.16654e-15	-0.973769	0.00275506	Inositol monophosphatase family protein
	AT1G32220	-1.12174	0.000127872	-6.66243	1.03555e-69	-5.54731	1.89596e-29	NAD(P)-binding Rossmann-fold superfamily protein
	AT1G65960	-1.08427	4.24802e-06	-2.41611	4.42257e-15	-1.32924	5.30045e-05	glutamate decarboxylase 2
	AT5G38520	-1.02195	6.68147e-05	-1.8767	1.12746e-17	-0.847885	0.00535482	alpha/beta-Hydrolases superfamily protein
	AT2G37040	-0.982553	0.00192219	-2.29324	4.83826e-12	-1.30918	0.0047327	PHE ammonia lyase 1
	AT1G60970	-0.94634	0.00161025	-2.31578	1.10151e-12	-1.36519	0.000157532	SNARE-like superfamily protein
	AT4G00180	-0.938415	0.00219063	-3.41382	2.70064e-23	-2.46104	4.71321e-08	Plant-specific transcription factor YABBY family protein
	AT2G39080	-0.925917	0.00178431	-2.49802	1.87289e-27	-1.56345	1.42265e-06	NAD(P)-binding Rossmann-fold superfamily protein
	AT3G29240	-0.883189	0.000546317	-2.01737	2.64827e-15	-1.13145	1.39385e-05	Protein of unknown function (DUF179)
	AT2G38210	-0.853866	0.00324947	-2.26587	8.82579e-16	-1.4081	1.38038e-06	putative PDX1-like protein 4
	AT2G18280	-0.829903	0.00504901	-1.71821	2.296e-11	-0.88637	0.00958136	tubby like protein 2
	AT4G00290	-0.752649	0.00464025	-1.68564	7.85499e-10	-0.928901	0.00761837	Mechanosensitive ion channel protein
	AT3G23700	-0.7456	0.00657523	-1.52589	1.822e-09	-0.775067	0.00903107	Nucleic acid-binding proteins superfamily
	AT2G15230	-0.708902	0.00560083	-1.91442	2.20649e-15	-1.20119	1.34426e-05	lipase 1
	AT5G52410	-10.6697	1.02682e-61	-5.03933	7.60535e-35	5.6095	0.000836808	0
	AT4G26555	-10.5424	2.422e-86	-3.18823	1.9507e-24	7.3566	2.28688e-23	FKBP-like peptidyl-prolyl cis-trans isomerase family protein
	AT5G16850	-8.24439	1.02694e-39	-4.2517	6.64291e-23	4.00262	0.000813723	telomerase reverse transcriptase
	AT1G31240	-8.03421	4.67409e-20	-1.38521	0.00452349	6.66484	1.81518e-08	Bromodomain transcription factor
	AT2G22450	-7.66771	4.2317e-85	-2.26245	0.00828093	5.45476	7.67515e-07	riboflavin biosynthesis protein, putative
	AT5G50530	-7.43579	3.29351e-38	-3.14515	2.99871e-15	4.30236	1.67165e-06	CBS / octicosapeptide/Phox/Bemp1 (PB1) domains-containing protein
	AT1G72645	-6.78594	1.16756e-12	-3.3627	2.03465e-06	3.44667	5.3548e-05	0
	AT5G50450	-6.65313	8.19077e-24	-1.89513	3.82637e-05	4.76641	1.44282e-08	HCP-like superfamily protein with MYND-type zinc finger
	AT1G05577	-6.45142	2.08535e-18	-2.06641	0.000110256	4.39193	0.000299467	Domain of unknown function (DUF966)
	AT4G11310	-6.37386	1.17475e-49	-2.67492	6.81052e-21	3.70584	2.64096e-17	Papain family cysteine protease
	AT2G46810	-6.0577	4.37588e-27	-2.44947	1.5317e-05	3.59516	0.000547302	basic helix-loop-helix (bHLH) DNA-binding superfamily protein
	AT1G10610	-5.98342	4.15821e-10	-2.24584	0.00627109	3.74561	0.000272468	basic helix-loop-helix (bHLH) DNA-binding superfamily protein
	AT1G25230	-5.78646	5.65005e-24	-2.61165	1.02435e-07	3.18227	5.45703e-07	Calcineurin-like metallo-phosphoesterase superfamily protein
	AT3G25420	-5.70814	1.32761e-34	-1.84585	2.92015e-08	3.86753	1.04959e-11	serine carboxypeptidase-like 21
	AT3G06880	-5.52913	2.9788e-15	-1.93421	5.69229e-07	3.59389	0.000138487	Transducin/WD40 repeat-like superfamily protein
	AT5G46600	-5.4534	1.52096e-20	-2.10722	1.02684e-05	3.35025	8.42904e-06	Aluminium activated malate transporter family protein
	AT1G56650	-5.29299	1.82228e-21	-2.26187	1.18041e-05	3.04431	0.000688673	production of anthocyanin pigment 1
	AT3G04290	-5.27258	1.49809e-51	-2.25083	0.00122975	3.01551	0.000198492	Li-tolerant lipase 1
	AT3G54400	-5.2615	1.55072e-59	-1.27818	0.000205139	3.98251	2.76319e-26	Eukaryotic aspartyl protease family protein
	AT3G48270	-5.25078	1.49495e-31	-1.93527	0.0041461	3.31731	7.88132e-07	cytochrome P450, family 71, subfamily A, polypeptide 26
	AT2G01830	-4.98475	9.29053e-13	-2.58948	0.00124301	2.41158	9.14632e-06	CHASE domain containing histidine kinase protein
	AT4G24275	-4.92117	4.51008e-15	-1.49667	0.00741509	3.43376	2.25702e-07	0
	AT2G35035	-4.8082	2.83198e-14	-2.0523	0.000733563	2.76484	1.633e-07	urease accessory protein D
	AT1G44160	-4.76459	5.43051e-32	-2.63416	6.28944e-10	2.13276	0.00301109	HSP40/DnaJ peptide-binding protein
	AT4G11290	-4.67557	8.56366e-19	-1.25122	5.00032e-06	3.42139	1.85041e-07	Peroxidase superfamily protein
	AT1G11545	-4.65231	2.5814e-15	-2.9756	4.17817e-07	1.67125	0.00276116	xyloglucan endotransglucosylase/hydrolase 8
	AT2G06850	-4.61901	1.35104e-19	-2.17503	1.93959e-05	2.45556	1.5044e-14	xyloglucan endotransglucosylase/hydrolase 4
	AT5G03170	-4.52908	1.68641e-16	-2.24805	4.15709e-10	2.28004	0.00571201	FASCICLIN-like arabinogalactan-protein 11
	AT4G24140	-4.50479	6.02918e-20	-1.80391	6.64559e-05	2.7122	4.24122e-08	alpha/beta-Hydrolases superfamily protein
	AT1G20720	-4.49457	3.34723e-13	-1.76376	0.00276786	2.72418	1.60842e-06	RAD3-like DNA-binding helicase protein
	AT5G24950	-4.48702	2.89821e-25	-1.53952	0.000223039	2.94876	1.01963e-07	cytochrome P450, family 71, subfamily A, polypeptide 15
	AT4G20235	-4.46097	5.24125e-41	-3.12146	3.80839e-22	1.34433	0.0030021	cytochrome P450, family 71, subfamily A, polypeptide 28
	AT2G30750	-4.26522	1.85265e-25	-2.52523	8.38616e-11	1.74255	0.0022906	cytochrome P450, family 71, subfamily A, polypeptide 12
	AT1G17330	-4.18348	6.51913e-19	-1.87136	4.44801e-08	2.32598	0.00128602	Metal-dependent phosphohydrolase
	AT2G10940	-4.14927	1.92244e-16	-1.82184	1.22612e-13	2.33969	1.00606e-05	Bifunctional inhibitor/lipid-transfer protein/seed storage 2S albumin superfamily protein
	AT2G47180	-4.13141	9.00885e-29	-2.74081	1.34323e-14	1.39546	0.00199305	galactinol synthase 1
	AT1G69700	-4.11336	2.8668e-32	-1.89303	8.82037e-08	2.22841	1.81319e-06	HVA22 homologue C
	AT2G37640	-4.05128	6.13382e-14	-2.01313	1.81125e-05	2.05415	9.05843e-05	Barwin-like endoglucanases superfamily protein
	AT5G42880	-3.97386	4.46683e-23	-1.74392	7.86402e-07	2.22178	6.73801e-05	Plant protein of unknown function (DUF827)
	AT1G21850	-3.91802	5.54449e-22	-1.64141	1.65042e-05	2.28167	2.03797e-06	SKU5 similar 8
	AT2G45180	-3.88413	4.73922e-23	-1.64444	0.000285934	2.24527	7.5144e-07	Bifunctional inhibitor/lipid-transfer protein/seed storage 2S albumin superfamily protein
	AT1G49990	-3.86826	9.80382e-22	-1.98819	7.41772e-10	1.89037	0.00051816	F-box family protein
	AT2G38310	-3.85538	6.08341e-28	-0.911528	0.000149324	2.94413	1.32819e-15	PYR1-like 4
	AT4G12880	-3.81613	8.92926e-35	-2.09065	1.13014e-18	1.73129	1.67403e-06	early nodulin-like protein 19
	AT2G28190	-3.74917	1.05991e-49	-2.39118	1.72546e-14	1.36073	7.08454e-06	copper/zinc superoxide dismutase 2
	AT3G01770	-3.73474	5.87694e-17	-1.78977	1.64235e-06	1.94505	0.00376254	bromodomain and extraterminal domain protein 10
	AT1G12040	-3.69315	2.16623e-13	-2.10543	2.81517e-06	1.58706	0.00329309	leucine-rich repeat/extensin 1
	AT1G22690	-3.662	7.7347e-29	-1.16444	0.00190513	2.50186	5.43749e-16	Gibberellin-regulated family protein
	AT5G24580	-3.52725	2.83823e-14	-1.47681	0.00135308	2.04645	0.00221015	Heavy metal transport/detoxification superfamily protein
	AT3G23550	-3.5049	1.01547e-15	-2.02932	7.29818e-09	1.48757	0.000933289	MATE efflux family protein
	AT5G65890	-3.46869	1.8583e-24	-1.41274	1.71023e-07	2.06341	2.41507e-07	ACT domain repeat 1
	AT1G64450	-3.45939	6.72545e-11	-1.47514	0.00330271	1.97941	8.22958e-05	Glycine-rich protein family
	AT3G49260	-3.45806	1.66977e-36	-2.43555	3.63224e-17	1.02692	0.00268176	IQ-domain 21
	AT5G11420	-3.44646	3.33155e-16	-1.27697	1.58973e-06	2.1728	5.28392e-07	Protein of unknown function, DUF642
	AT5G15230	-3.43866	6.08855e-20	-2.03322	1.3244e-05	1.40769	0.00194554	GAST1 protein homolog 4
	AT4G21550	-3.40871	1.38347e-14	-1.83146	1.38668e-05	1.58456	0.00512178	VP1/ABI3-like 3
	AT5G15160	-3.39192	3.73851e-15	-1.33017	0.000143758	2.06453	8.49472e-05	BANQUO 2
	AT5G65730	-3.33241	2.63573e-12	-1.8131	4.49689e-12	1.53132	0.00669318	xyloglucan endotransglucosylase/hydrolase 6
	AT1G76160	-3.29342	7.6794e-39	-1.48595	4.02629e-07	1.81	2.93208e-11	SKU5 similar 5
	AT4G37450	-3.28145	1.00954e-21	-1.69268	1.05952e-06	1.59066	1.57711e-08	arabinogalactan protein 18
	AT5G10300	-3.185	3.03719e-27	-1.41024	7.57192e-07	1.77883	3.93142e-07	methyl esterase 5
	AT5G21105	-3.16984	1.42381e-29	-1.51899	2.78719e-09	1.65801	3.16392e-09	Plant L-ascorbate oxidase
	AT1G78060	-3.10718	4.44919e-23	-1.80275	3.81879e-07	1.30781	0.000325061	Glycosyl hydrolase family protein
	AT1G80240	-3.03255	1.01248e-10	-1.14492	8.70298e-05	1.8909	0.000461627	Protein of unknown function, DUF642
	AT1G22170	-3.02695	4.06895e-11	-1.47509	0.00390876	1.55871	5.15853e-06	Phosphoglycerate mutase family protein
	AT3G06750	-3.003	3.94374e-29	-1.34731	1.98507e-07	1.66039	6.44202e-08	hydroxyproline-rich glycoprotein family protein
	AT3G50880	-2.99038	1.26121e-15	-1.25235	0.000553087	1.7451	3.74631e-05	DNA glycosylase superfamily protein
	AT4G28920	-2.97183	1.0328e-16	-1.22404	0.000871351	1.75082	0.000135637	Protein of unknown function (DUF626)
	AT5G02170	-2.96454	5.60502e-17	-1.44332	0.000639897	1.52461	0.00161	Transmembrane amino acid transporter family protein
	AT5G03050	-2.9513	5.8551e-14	-1.26886	0.00112712	1.67995	0.0016194	0
	AT1G04520	-2.91575	1.13162e-25	-1.42507	7.8519e-07	1.49384	1.65854e-08	plasmodesmata-located protein 2
	AT3G01070	-2.90031	9.80711e-21	-1.49658	5.66202e-07	1.40828	0.000365062	early nodulin-like protein 16
	AT3G43270	-2.89235	2.61865e-18	-1.05705	0.00149015	1.84052	2.48863e-07	Plant invertase/pectin methylesterase inhibitor superfamily
	AT4G18670	-2.8433	5.93961e-21	-0.964522	0.00252618	1.88465	1.1716e-09	Leucine-rich repeat (LRR) family protein
	AT4G33660	-2.75439	5.34419e-24	-1.20242	9.52315e-06	1.55494	2.14147e-06	0
	AT4G28780	-2.74367	6.12787e-07	-1.17954	0.00864217	1.57487	0.0099889	GDSL-like Lipase/Acylhydrolase superfamily protein
	AT1G23720	-2.70729	9.20698e-10	-1.0936	0.00782871	1.61199	0.00158753	Proline-rich extensin-like family protein
	AT3G52500	-2.64311	2.52506e-23	-1.43873	6.35203e-08	1.20952	5.60106e-05	Eukaryotic aspartyl protease family protein
	AT1G64710	-2.64102	1.45121e-16	-1.17589	8.70298e-05	1.46814	5.46154e-05	GroES-like zinc-binding dehydrogenase family protein
	AT1G11670	-2.62488	1.5031e-17	-0.82466	0.00335097	1.80142	1.38294e-07	MATE efflux family protein
	AT2G33570	-2.52564	2.03366e-18	-0.875783	0.00357935	1.65543	1.13763e-07	Domain of unknown function (DUF23)
	AT3G28040	-2.51285	1.74952e-13	-1.06812	5.39453e-05	1.45313	0.000468334	Leucine-rich receptor-like protein kinase family protein
	AT1G47900	-2.46793	3.04372e-17	-1.02949	0.00274674	1.44198	7.98033e-05	Plant protein of unknown function (DUF869)
	AT2G40620	-2.43973	5.84044e-14	-1.03462	0.00092636	1.40932	0.000368567	Basic-leucine zipper (bZIP) transcription factor family protein
	AT3G48410	-2.40945	1.95927e-19	-1.44438	1.27155e-06	0.968987	0.00863363	alpha/beta-Hydrolases superfamily protein
	AT5G43270	-2.40872	4.21583e-12	-1.04842	0.00566632	1.36578	0.000199279	squamosa promoter binding protein-like 2
	AT1G70210	-2.40205	3.93347e-11	-1.19507	0.00294321	1.2123	0.00686694	CYCLIN D1;1
	AT1G09010	-2.38972	1.6216e-19	-1.36105	2.19876e-07	1.034	0.000984814	glycoside hydrolase family 2 protein
	AT3G63250	-2.37384	1.40019e-19	-0.978382	0.0024337	1.40013	3.01745e-05	homocysteine methyltransferase 2
	AT4G28390	-2.37292	4.73686e-13	-1.10234	0.00187744	1.27387	0.00121916	ADP/ATP carrier 3
	AT3G24480	-2.36844	5.59363e-17	-0.957122	0.00345568	1.41487	1.82216e-09	Leucine-rich repeat (LRR) family protein
	AT5G62580	-2.36095	2.14388e-21	-1.12079	4.07875e-06	1.2451	1.60716e-05	ARM repeat superfamily protein
	AT1G72610	-2.35972	6.7756e-27	-0.705304	0.00289387	1.65924	1.34773e-12	germin-like protein 1
	AT3G04520	-2.35473	4.85643e-21	-1.46093	3.11219e-07	0.898132	0.00701997	threonine aldolase 2
	AT5G44560	-2.32202	9.56529e-19	-0.794872	0.00413778	1.53134	2.42744e-07	SNF7 family protein
	AT1G08830	-2.31831	4.98195e-13	-1.13352	0.000261448	1.1834	0.0051881	copper/zinc superoxide dismutase 1
	AT1G31860	-2.30023	6.83567e-21	-1.31459	3.9958e-07	0.989499	0.00247287	histidine biosynthesis bifunctional protein (HISIE)
	AT1G13170	-2.27775	2.72253e-15	-0.863781	0.00318001	1.41931	0.000111663	OSBP(oxysterol binding protein)-related protein 1D
	AT4G08390	-2.22953	6.05526e-20	-0.664026	0.00885724	1.57087	8.5362e-10	stromal ascorbate peroxidase
	AT3G54920	-2.22422	2.7833e-13	-0.795049	0.00406101	1.42922	1.26141e-05	Pectin lyase-like superfamily protein
	AT2G27050	-2.20287	1.46748e-16	-0.837383	0.0023196	1.36975	3.1561e-05	ETHYLENE-INSENSITIVE3-like 1
	AT4G13150	-2.20046	1.10421e-14	-1.09522	1.20971e-05	1.11085	0.00246274	0
	AT3G03190	-2.12955	1.6204e-10	-1.0367	0.000177799	1.09718	0.00593267	glutathione S-transferase F11
	AT1G21730	-2.10351	2.31927e-14	-0.994576	0.00274954	1.11192	0.00676952	P-loop containing nucleoside triphosphate hydrolases superfamily protein
	AT4G16980	-2.09157	6.52294e-14	-1.2718	1.54706e-06	0.826614	0.00533506	arabinogalactan-protein family
	AT3G61590	-2.09122	3.05406e-11	-0.895903	0.00820191	1.20037	0.000850218	Galactose oxidase/kelch repeat superfamily protein
	AT4G34215	-2.06317	3.50977e-14	-0.960392	0.00121062	1.10616	0.00112869	Domain of unknown function (DUF303)
	AT1G47740	-2.03003	2.97547e-10	-0.833102	0.00307961	1.20215	0.00440087	PPPDE putative thiol peptidase family protein
	AT1G63300	-1.97844	2.33596e-11	-1.11086	0.000475081	0.873504	0.00885054	Myosin heavy chain-related protein
	AT5G19500	-1.96696	9.37489e-12	-0.920101	0.000243525	1.05431	0.00362482	Tryptophan/tyrosine permease
	AT2G20725	-1.96606	5.70274e-14	-0.964832	0.0010583	1.00828	0.00224845	CAAX amino terminal protease family protein
	AT3G06550	-1.95876	1.95723e-11	-0.802795	0.00592776	1.16274	0.000111663	O-acetyltransferase family protein
	AT3G26520	-1.95703	7.69445e-15	-0.706907	0.00709796	1.25658	4.73692e-06	tonoplast intrinsic protein 2
	AT2G42580	-1.9497	7.58401e-12	-1.06534	0.000215158	0.890989	0.00419379	tetratricopetide-repeat thioredoxin-like 3
	AT1G11820	-1.93867	2.17418e-10	-0.748474	0.00789157	1.19308	0.000895183	O-Glycosyl hydrolases family 17 protein
	AT3G26060	-1.92254	2.48998e-08	-0.854821	0.000557165	1.07811	0.0073014	Thioredoxin superfamily protein
	AT3G44300	-1.91561	1.1863e-10	-0.793964	0.00733324	1.12907	0.000187797	nitrilase 2
	AT5G40390	-1.90528	7.53237e-10	-0.863649	0.000934297	1.04947	0.0064875	Raffinose synthase family protein
	AT4G26690	-1.88659	2.04713e-11	-0.847059	0.000718047	1.04066	0.0011853	PLC-like phosphodiesterase family protein
	AT5G08050	-1.88492	1.4282e-07	-0.769131	0.00297858	1.1259	0.00640281	Protein of unknown function (DUF1118)
	AT1G32440	-1.85231	2.40088e-10	-0.81549	0.000830292	1.04362	0.00358598	plastidial pyruvate kinase 3
	AT3G47520	-1.82124	2.72263e-12	-0.870248	0.00129822	0.956889	0.00136769	malate dehydrogenase
	AT5G60540	-1.77023	9.97254e-14	-0.969955	3.21598e-05	0.805871	0.00449393	pyridoxine biosynthesis 2
	AT1G16190	-1.71957	3.52152e-12	-0.829738	0.00258768	0.894271	0.00372841	Rad23 UV excision repair protein family
	AT1G04820	-1.69142	3.76888e-13	-0.886433	0.000121804	0.809623	0.00368818	tubulin alpha-4 chain
	AT4G12730	-1.65588	5.14905e-11	-0.855513	0.000879961	0.803543	0.00439131	FASCICLIN-like arabinogalactan 2
	AT1G14280	-1.6412	1.22194e-10	-0.798167	0.00196381	0.849378	0.002557	phytochrome kinase substrate 2
	AT4G12420	-1.58874	7.49729e-11	-0.800155	0.00307961	0.792172	0.00962846	Cupredoxin superfamily protein
	AT1G12000	-1.57863	6.58039e-10	-0.740813	0.00351286	0.840585	0.00687353	Phosphofructokinase family protein
	AT5G08000	-1.55019	1.37387e-09	-0.757672	0.00462966	0.794866	0.00851594	glucan endo-1,3-beta-glucosidase-like protein 3
	AT5G09760	-1.12421	3.27184e-05	0.669567	0.00597624	1.7953	7.6999e-11	Plant invertase/pectin methylesterase inhibitor superfamily
	AT5G51560	-1.26761	6.68139e-07	0.751662	0.00198698	2.02297	5.56842e-15	Leucine-rich repeat protein kinase family protein
	AT5G01500	-1.16291	2.24538e-05	0.783	0.00488772	1.94816	3.1523e-15	thylakoid ATP/ADP carrier
	AT5G11790	-1.1456	2.90889e-05	0.822571	0.00419363	1.97513	1.62436e-12	N-MYC downregulated-like 2
	AT1G67300	-0.926415	0.00702191	0.821414	0.00746456	1.75568	8.13468e-08	Major facilitator superfamily protein
	AT1G77080	-1.32101	3.44846e-05	0.900965	0.000656009	2.22784	2.47401e-14	K-box region and MADS-box transcription factor family protein
	AT4G10000	-9.11792	6.85614e-68	0.92634	0.00139168	10.0485	6.58081e-93	Thioredoxin family protein
	AT1G66180	-1.46544	6.45771e-05	0.914529	0.000274707	2.38771	3.43178e-11	Eukaryotic aspartyl protease family protein
	AT3G50220	-1.80122	2.62695e-06	0.92317	0.00977295	2.73002	1.54765e-15	Protein of unknown function (DUF579)
	AT3G24560	-1.10181	0.00309562	0.922955	0.00925838	2.02746	4.85034e-10	Adenine nucleotide alpha hydrolases-like superfamily protein
	AT3G45010	-1.40864	6.5909e-08	0.964969	4.01992e-05	2.37914	1.96224e-20	serine carboxypeptidase-like 48
	AT1G19835	-1.41542	2.5772e-06	1.0588	7.40918e-06	2.48121	3.90694e-17	Plant protein of unknown function (DUF869)
	AT5G59310	-1.56128	0.00978258	1.03562	0.00276786	2.61213	4.20428e-06	lipid transfer protein 4
	AT1G24575	-1.07292	0.00905739	1.15629	0.00100376	2.23842	2.07747e-12	0
	AT2G15050	-1.12465	0.0054098	1.18642	2.98297e-07	2.32204	7.34821e-09	lipid transfer protein
	AT3G03900	-2.17154	1.41415e-06	1.20136	0.00427133	3.38127	1.75484e-19	adenosine-5'-phosphosulfate (APS) kinase 3
	AT5G51460	-1.6395	1.04544e-05	1.32919	4.23078e-06	2.97318	5.38192e-21	Haloacid dehalogenase-like hydrolase (HAD) superfamily protein
	AT1G33265	-1.14911	0.00673293	1.35046	9.90052e-05	2.50586	9.08079e-12	Transmembrane proteins 14C
	AT2G16750	-1.21525	0.00033233	1.36239	1.34233e-06	2.5851	1.96319e-20	Protein kinase protein with adenine nucleotide alpha hydrolases-like domain
	AT3G50350	-1.09211	0.000297089	1.40998	2.59897e-08	2.50789	4.40831e-21	Protein of unknown function (DUF1685)
	AT1G35350	-3.14804	0.000123014	1.43253	6.18213e-05	4.57219	2.80766e-09	EXS (ERD1/XPR1/SYG1) family protein
	AT1G11730	-1.93502	3.70937e-05	1.47133	5.56493e-05	3.41411	2.35604e-18	Galactosyltransferase family protein
	AT1G63140	-1.91719	4.28657e-06	1.53138	4.41943e-05	3.44971	3.01734e-36	O-methyltransferase family protein
	AT1G14800	-2.99973	7.34833e-05	1.57264	0.00111919	4.5646	6.54853e-14	Nucleic acid-binding, OB-fold-like protein
	AT1G61630	-2.70713	1.03497e-06	1.64614	0.000488382	4.35898	3.58287e-16	equilibrative nucleoside transporter 7
	AT5G58780	-2.84664	8.4888e-06	1.65184	0.0015854	4.50417	4.98788e-13	Undecaprenyl pyrophosphate synthetase family protein
	AT1G17920	-0.954668	0.00709727	1.70528	3.27852e-09	2.66465	2.60613e-18	homeodomain GLABROUS 12
	AT1G26730	-2.80342	9.88088e-07	1.68752	7.36234e-06	4.47612	1.44391e-25	EXS (ERD1/XPR1/SYG1) family protein
	AT1G77520	-1.2156	0.000389717	1.70011	1.06331e-10	2.92405	1.03641e-26	O-methyltransferase family protein
	AT1G62900	-2.1901	4.46995e-12	1.86661	1.64887e-11	4.06402	9.16215e-51	S-adenosyl-L-methionine-dependent methyltransferases superfamily protein
	AT1G80200	-2.91527	4.70338e-05	1.89551	1.50289e-05	4.82073	2.84901e-17	0
	AT3G25810	-2.28603	3.56642e-08	2.04901	2.82636e-07	4.34221	5.98513e-35	Terpenoid cyclases/Protein prenyltransferases superfamily protein
	AT5G57760	-3.06518	0.000380403	2.06445	0.000746552	5.14421	1.22742e-16	0
	AT1G01380	-2.67633	0.00632208	2.44124	7.42422e-07	5.12235	1.33861e-13	Homeodomain-like superfamily protein
	AT5G44610	-3.52402	3.23695e-07	2.84178	5.81428e-16	6.37305	3.62031e-36	microtubule-associated protein 18
	AT3G09780	-3.53666	3.92115e-07	2.86663	9.05849e-11	6.40832	3.67679e-38	CRINKLY4 related 1
	AT4G27250	-3.19897	0.00899577	2.96449	5.69618e-07	6.18081	4.32532e-18	NAD(P)-binding Rossmann-fold superfamily protein
	AT3G51680	-2.69734	0.000128205	2.99501	1.96498e-13	5.65913	1.99422e-42	NAD(P)-binding Rossmann-fold superfamily protein
	AT5G47500	-3.39164	1.94189e-05	3.09698	2.75969e-07	6.48823	2.15937e-16	Pectin lyase-like superfamily protein
	AT1G80050	-3.20692	1.52533e-07	3.10139	1.39285e-09	6.32939	4.37174e-92	adenine phosphoribosyl transferase 2
	AT5G03640	-3.39691	0.00553749	3.22083	0.00301657	6.62064	3.38821e-11	Protein kinase superfamily protein
	AT5G37640	-2.23588	1.58695e-06	3.19613	3.66095e-28	5.43742	3.58349e-53	ubiquitin 9
	AT5G25290	-5.43739	0.000103406	3.42395	9.08013e-06	8.8636	2.16257e-36	F-box family protein with a domain of unknown function (DUF295)
	AT1G24147	-3.68702	0.00202643	4.94302	1.71924e-17	8.62802	9.1916e-37	0
	AT5G37810	-5.87842	0.00975386	4.42413	8.18482e-07	10.3267	9.93584e-31	NOD26-like intrinsic protein 4;1
	AT4G08730	-4.94393	0.00217647	2.20532	0.000246243	7.16118	1.70631e-11	RNA-binding protein
	AT5G42250	1.05053	0.00818497	-4.60637	8.513e-15	-5.64611	1.76281e-44	Zinc-binding alcohol dehydrogenase family protein
	AT5G39580	2.99755	0.00500842	-4.50204	0.000263933	-7.50263	5.04484e-08	Peroxidase superfamily protein
	AT2G15630	2.99749	1.0424e-08	-4.30544	6.17264e-09	-7.30122	1.18679e-16	Pentatricopeptide repeat (PPR) superfamily protein
	AT2G13810	3.59306	7.70476e-06	-3.82663	0.00140645	-7.37551	6.98836e-22	AGD2-like defense response protein 1
	AT2G40790	2.68617	9.6201e-05	-3.76489	0.00354249	-6.45037	2.68239e-08	C-terminal cysteine residue is changed to a serine 2
	AT5G54585	1.47266	4.68815e-06	-3.74962	1.00036e-17	-5.20713	9.83239e-44	0
	AT5G56910	5.1219	3.68921e-34	-3.70255	0.00529731	-8.81586	3.10244e-39	Proteinase inhibitor I25, cystatin, conserved region
	AT2G24580	2.14277	0.000611476	-3.64994	5.36192e-17	-5.82218	3.43178e-11	FAD-dependent oxidoreductase family protein
	AT5G23220	1.66782	1.12038e-06	-3.53466	7.10679e-12	-5.19483	3.26214e-33	nicotinamidase 3
	AT3G45160	1.94686	1.66723e-06	-3.20547	0.000151174	-5.14553	8.77846e-16	Putative membrane lipoprotein
	AT1G51360	2.11687	0.000542904	-3.07878	3.08522e-07	-5.18284	3.78991e-24	dimeric A/B barrel domainS-protein 1
	AT2G48030	1.79587	9.95722e-07	-2.98805	1.40508e-05	-4.77502	6.61315e-18	DNAse I-like superfamily protein
	AT5G49360	3.00392	2.81857e-09	-2.75888	2.36263e-28	-5.7664	6.2458e-18	beta-xylosidase 1
	AT5G20250	1.20317	0.00128247	-2.6866	2.30873e-20	-3.88819	7.26893e-20	Raffinose synthase family protein
	AT1G22275	1.70017	0.000195587	-2.39282	0.00024895	-4.08933	1.47735e-11	Myosin heavy chain-related protein
	AT1G74370	1.47393	0.000226624	-2.21531	0.000794606	-3.68449	5.67991e-11	RING/U-box superfamily protein
	AT1G63240	1.82463	5.44369e-06	-2.18747	0.000532354	-4.00408	2.41696e-15	0
	AT5G50375	1.08298	1.29759e-05	-2.13075	2.21188e-13	-3.20856	3.02596e-32	cyclopropyl isomerase
	AT5G15210	1.0876	0.00119863	-2.03058	2.41739e-06	-3.11644	1.6035e-11	homeobox protein 30
	AT3G04720	1.52257	0.000285848	-2.00449	0.000298687	-3.5129	3.22311e-14	pathogenesis-related 4
	AT4G37520	3.46759	7.91075e-13	-1.81861	0.000832387	-5.28341	6.94767e-32	Peroxidase superfamily protein
	AT3G53800	0.953385	0.000744865	-1.78501	1.4078e-09	-2.73506	2.03511e-14	Fes1B
	AT2G35740	1.92439	1.98803e-06	-1.76535	0.00254899	-3.69401	7.14799e-10	nositol transporter 3
	AT1G31335	1.21836	0.00797775	-1.73982	0.0058266	-2.9555	6.23578e-08	0
	AT2G36470	1.37867	0.00116715	-1.7362	0.00318276	-3.12031	2.1454e-13	Plant protein of unknown function (DUF868)
	AT2G36420	1.45332	0.00029013	-1.68234	0.00134633	-3.12453	2.31798e-09	0
	AT5G24380	1.38737	0.000319541	-1.62849	5.41562e-05	-3.01006	2.57512e-11	YELLOW STRIPE like 2
	AT2G37330	1.10333	6.67997e-05	-1.62547	3.55412e-06	-2.72307	7.72789e-18	aluminum sensitive 3
	AT3G01290	2.13581	3.98548e-08	-1.48231	0.000773581	-3.61991	5.25128e-25	SPFH/Band 7/PHB domain-containing membrane-associated protein family
	AT3G47980	1.01755	0.000889179	-1.3065	1.77234e-05	-2.31954	1.47642e-14	Integral membrane HPP family protein
	AT5G16340	1.24536	1.50783e-05	-1.29745	0.000483972	-2.5367	3.15261e-15	AMP-dependent synthetase and ligase family protein
	AT1G75750	1.62131	2.63313e-08	-1.29072	5.01608e-05	-2.90913	2.95526e-28	GAST1 protein homolog 1
	AT5G21940	0.739546	0.0045875	-1.27858	7.82561e-05	-2.01682	3.87006e-11	0
	AT3G13750	0.979414	0.000614602	-1.21987	5.76346e-05	-2.19671	2.70286e-12	beta galactosidase 1
	AT3G49790	1.00174	0.000349107	-1.19638	0.00231406	-2.19843	7.56471e-12	Carbohydrate-binding protein
	AT2G31670	1.41874	0.000478442	-1.16255	2.94979e-06	-2.57001	1.10727e-08	Stress responsive alpha-beta barrel domain protein
	AT2G46690	1.49319	4.95397e-06	-1.07782	0.000932589	-2.56148	1.14058e-11	SAUR-like auxin-responsive protein family
	AT2G22420	1.76985	1.30793e-07	-0.987895	0.00604703	-2.75729	3.93438e-12	Peroxidase superfamily protein
	AT4G11830	1.49278	4.21345e-05	-0.973522	0.000888555	-2.468	8.41301e-09	phospholipase D gamma 2
	AT3G50520	0.74607	0.00318906	-0.971704	0.000243356	-1.71312	3.41572e-11	Phosphoglycerate mutase family protein
	AT1G33490	0.788517	0.00293813	-0.955309	0.00199579	-1.73796	1.27342e-09	0
	AT1G19660	0.775283	0.00746882	-0.914842	0.00235992	-1.68551	2.14627e-12	Wound-responsive family protein
	AT3G24430	1.0229	5.01503e-05	-0.887144	0.000230342	-1.9042	1.27781e-12	ATP binding
	AT3G45780	0.912352	0.000197371	-0.867363	0.00114467	-1.7738	1.07535e-11	phototropin 1
	AT3G10350	0.838848	0.000921411	-0.731428	0.00511584	-1.56465	1.17637e-09	P-loop containing nucleoside triphosphate hydrolases superfamily protein
	AT2G17880	1.23429	1.52898e-05	-0.725536	0.00847782	-1.95812	1.29823e-10	Chaperone DnaJ-domain superfamily protein
	AT4G29890	8.35211	2.62112e-58	2.89058	0.00857327	-5.44519	8.63804e-36	choline monooxygenase, putative (CMO-like)
	AT3G21950	8.55318	8.23582e-22	3.48738	8.9819e-06	-5.06675	2.14734e-10	S-adenosyl-L-methionine-dependent methyltransferases superfamily protein
	AT5G66660	8.20676	4.79527e-10	3.7259	0.00633366	-4.50395	9.93422e-05	Protein of unknown function (DUF677)
	AT2G23030	5.5699	1.62176e-50	2.01743	0.00310651	-3.53801	7.72354e-21	SNF1-related protein kinase 2.9
	AT3G26760	8.36554	3.52215e-83	4.95185	1.17124e-05	-3.4112	3.4205e-06	NAD(P)-binding Rossmann-fold superfamily protein
	AT5G28820	8.27364	1.9546e-17	5.23128	0.00130652	-3.0609	1.20983e-06	0
	AT1G72800	6.15814	1.5905e-30	3.30471	2.27115e-05	-2.84018	2.1326e-09	RNA-binding (RRM/RBD/RNP motifs) family protein
	AT1G71000	5.13661	1.48402e-11	2.36088	0.00586216	-2.78199	7.36306e-05	Chaperone DnaJ-domain superfamily protein
	AT4G33020	6.77473	1.49906e-27	4.05316	1.48457e-05	-2.7251	1.48729e-09	ZIP metal ion transporter family
	AT3G22560	5.61776	2.09681e-42	2.89097	1.31676e-05	-2.72012	1.20528e-10	Acyl-CoA N-acyltransferases (NAT) superfamily protein
	AT4G18150	8.27733	3.44142e-41	5.66744	1.50475e-05	-2.64922	0.000109115	Kinase-related protein of unknown function (DUF1296)
	AT2G27880	3.86971	5.69183e-31	1.26468	0.00295975	-2.60702	3.50017e-12	Argonaute family protein
	AT4G14730	7.81057	1.22293e-10	5.36876	0.00192588	-2.44985	0.00839636	Bax inhibitor-1 family protein
	AT3G20980	8.14857	1.12054e-39	5.72314	3.62221e-10	-2.44028	3.52278e-09	Gag-Pol-related retrotransposon family protein
	AT3G52060	3.6251	7.11555e-18	1.17898	0.00851612	-2.43626	3.04833e-10	Core-2/I-branching beta-1,6-N-acetylglucosaminyltransferase family protein
	AT5G09300	5.25687	2.19266e-40	2.8605	2.61642e-06	-2.38509	1.96047e-06	Thiamin diphosphate-binding fold (THDP-binding) superfamily protein
	AT1G23050	4.46683	4.49592e-23	2.14515	0.000432874	-2.3221	1.00509e-09	hydroxyproline-rich glycoprotein family protein
	AT1G69490	5.04065	1.85732e-40	2.7242	1.1409e-05	-2.30177	3.31891e-08	NAC-like, activated by AP3/PI
	AT1G51090	6.37657	8.5665e-71	4.06918	1.2107e-11	-2.29033	5.19934e-07	Heavy metal transport/detoxification superfamily protein
	AT1G21000	3.51585	9.78846e-25	1.22548	0.00168081	-2.28654	1.49211e-18	PLATZ transcription factor family protein
	AT1G17147	4.29528	1.68641e-16	2.05377	0.00920174	-2.24976	9.38193e-05	VQ motif-containing protein
	AT3G09160	5.82642	1.46529e-28	3.58656	2.27877e-11	-2.23171	1.83862e-06	RNA-binding (RRM/RBD/RNP motifs) family protein
	AT5G24040	6.17282	3.5988e-14	3.98389	0.0017602	-2.1902	0.000315816	Protein of unknown function (DUF295)
	AT4G18190	3.6243	1.26912e-23	1.45348	0.00106802	-2.16905	1.20116e-09	purine permease 6
	AT5G40990	3.62185	9.75458e-29	1.59579	0.000121479	-2.02092	3.52278e-09	GDSL lipase 1
	AT1G10920	3.71484	3.05498e-31	1.75929	0.000595855	-1.94579	1.59575e-06	NB-ARC domain-containing disease resistance protein
	AT1G56010	3.15214	1.20423e-23	1.20418	0.00553697	-1.94337	7.63173e-11	NAC domain containing protein 1
	AT3G05450	9.43564	1.06821e-21	7.59076	2.69977e-14	-1.86834	0.0017893	0
	AT1G53350	5.44309	1.4181e-63	3.56304	1.16531e-12	-1.86491	3.47134e-07	Disease resistance protein (CC-NBS-LRR class) family
	AT3G14250	8.0874	1.26773e-41	6.22691	6.6324e-16	-1.85729	4.22752e-05	RING/U-box superfamily protein
	AT5G40960	3.48323	7.64839e-28	1.67206	1.97715e-05	-1.81042	3.29805e-08	Protein of unknown function (DUF 3339)
	AT5G48620	6.12065	7.03509e-49	4.33623	3.51249e-10	-1.77156	0.000246891	Disease resistance protein (CC-NBS-LRR class) family
	AT2G39380	4.56107	1.30935e-12	2.84159	0.000993541	-1.72475	0.00323272	exocyst subunit exo70 family protein H2
	AT1G67810	3.26656	2.78683e-19	1.55039	0.00064024	-1.71115	1.70535e-10	sulfur E2
	AT2G30942	8.13684	1.41733e-19	6.48608	5.73438e-08	-1.66245	0.000829697	Protein of unknown function (DUF3317)
	AT2G43220	4.00338	1.30009e-10	2.32974	0.000859231	-1.66191	0.00443504	Cysteine/Histidine-rich C1 domain family protein
	AT5G25210	3.20609	1.80882e-26	1.5518	0.00762899	-1.65961	0.000581206	0
	AT2G16970	2.8976	1.24081e-19	1.23569	0.0051378	-1.65461	8.83001e-07	Major facilitator superfamily protein
	AT4G33150	4.86619	7.81592e-37	3.20786	2.60829e-16	-1.65421	7.22997e-09	lysine-ketoglutarate reductase/saccharopine dehydrogenase bifunctional enzyme
	AT5G57655	2.70272	2.57233e-14	1.06322	0.00041962	-1.63996	9.34417e-06	xylose isomerase family protein
	AT3G29580	3.56518	1.30039e-13	1.98121	0.00613848	-1.5897	0.00171664	Arabidopsis phospholipase-like protein (PEARLI 4) with TRAF-like domain
	AT2G27500	3.52011	6.77426e-24	1.94889	5.68557e-05	-1.57324	5.30206e-05	Glycosyl hydrolase superfamily protein
	AT4G34000	2.35995	1.87643e-18	0.806931	0.009199	-1.54666	6.95981e-07	abscisic acid responsive elements-binding factor 3
	AT1G52880	3.7465	6.33314e-23	2.21199	5.1634e-07	-1.53221	2.89803e-06	NAC (No Apical Meristem) domain transcriptional regulator superfamily protein
	AT5G59240	4.27329	1.72061e-14	2.73073	0.00120714	-1.51888	0.003874	Ribosomal protein S8e family protein
	AT5G49610	2.36465	1.96336e-18	0.846049	0.00969017	-1.51644	2.17279e-07	F-box family protein
	AT3G58360	2.89387	4.09829e-19	1.38377	0.0013735	-1.50766	3.83113e-05	TRAF-like family protein
	AT3G03440	2.47234	3.33795e-14	0.997671	0.00641338	-1.46981	3.47709e-05	ARM repeat superfamily protein
	AT3G25960	4.78878	8.21913e-45	3.33898	9.49079e-13	-1.44344	4.9596e-05	Pyruvate kinase family protein
	AT2G25940	3.8272	2.68658e-20	2.41128	4.45581e-09	-1.41386	2.37767e-07	alpha-vacuolar processing enzyme
	AT5G24660	3.52903	1.20545e-08	2.11839	0.00190059	-1.40768	8.06784e-07	response to low sulfur 2
	AT4G34560	2.75083	2.79362e-19	1.35239	0.000597027	-1.39856	3.25166e-05	0
	AT1G22640	2.5463	2.0485e-25	1.15263	0.000116371	-1.38929	1.64575e-07	myb domain protein 3
	AT1G70260	3.86934	2.69516e-30	2.48848	4.1528e-13	-1.37479	4.37746e-06	nodulin MtN21 /EamA-like transporter family protein
	AT5G10930	3.96138	5.54317e-28	2.58273	1.02725e-15	-1.37229	5.44789e-05	CBL-interacting protein kinase 5
	AT3G03870	2.88336	4.81076e-22	1.52038	1.83305e-07	-1.36052	2.6925e-06	0
	AT4G25830	2.79747	8.87516e-14	1.4344	0.000126202	-1.35516	0.000875848	Uncharacterised protein family (UPF0497)
	AT4G26288	5.9855	7.42016e-20	4.65041	4.2933e-08	-1.33661	0.00862789	0
	AT5G61820	2.68339	7.11085e-10	1.33765	4.75188e-07	-1.33371	0.00990436	0
	AT3G26830	2.6707	8.41934e-21	1.3286	0.000575883	-1.33314	0.000663187	Cytochrome P450 superfamily protein
	AT2G06005	2.88623	1.57354e-12	1.55294	0.000534713	-1.33144	0.0049926	FRIGIDA interacting protein 1
	AT1G66240	2.1492	2.42895e-17	0.829494	0.00385424	-1.31348	8.97147e-07	homolog of anti-oxidant 1
	AT5G67270	2.98347	1.99725e-21	1.67713	4.36017e-05	-1.30599	0.000123537	end binding protein 1C
	AT5G43470	4.3681	9.50455e-41	3.05664	4.48404e-09	-1.30331	0.00255055	Disease resistance protein (CC-NBS-LRR class) family
	AT5G19140	2.10091	1.11587e-18	0.805331	0.00345568	-1.28877	3.16217e-06	Aluminium induced protein with YGL and LRDR motifs
	AT3G55650	3.57503	1.68647e-24	2.28445	1.70183e-07	-1.27974	8.08965e-05	Pyruvate kinase family protein
	AT5G44510	2.44372	3.40881e-12	1.17065	0.00312977	-1.27333	0.000460187	target of AVRB operation1
	AT1G32700	2.48524	6.27941e-20	1.21712	2.15662e-05	-1.26491	6.43395e-07	PLATZ transcription factor family protein
	AT3G45310	2.34084	2.23437e-16	1.07637	4.13317e-05	-1.25668	4.26819e-05	Cysteine proteinases superfamily protein
	AT1G06570	2.52364	5.28829e-19	1.26972	1.3852e-05	-1.24921	3.32625e-06	phytoene desaturation 1
	AT3G46970	2.40904	8.05888e-11	1.16629	0.000159456	-1.24051	0.00205	alpha-glucan phosphorylase 2
	AT3G04050	4.40374	2.65624e-49	3.15799	1.11751e-13	-1.23971	0.000828655	Pyruvate kinase family protein
	AT4G19840	2.90717	1.8002e-15	1.71487	1.20582e-06	-1.18601	7.41927e-05	phloem protein 2-A1
	AT4G35750	2.61251	6.87266e-24	1.42431	3.80995e-08	-1.18475	1.24425e-05	SEC14 cytosolic factor family protein / phosphoglyceride transfer family protein
	AT3G44790	2.58559	3.9949e-13	1.39589	0.000560949	-1.18251	0.002557	TRAF-like family protein
	AT2G37678	2.48959	3.08333e-13	1.3178	0.00454245	-1.16556	0.00492252	far-red elongated hypocotyl 1
	AT4G26470	4.28409	8.18947e-25	3.115	1.61482e-08	-1.16299	0.00830546	Calcium-binding EF-hand family protein
	AT4G26080	2.36819	5.20682e-22	1.23186	1.01353e-07	-1.13069	1.78678e-05	Protein phosphatase 2C family protein
	AT5G25900	3.41251	7.87541e-40	2.27977	5.2247e-16	-1.12757	8.49472e-05	GA requiring 3
	AT4G19170	2.01332	1.32574e-11	0.918754	0.00480496	-1.08852	0.000155415	nine-cis-epoxycarotenoid dioxygenase 4
	AT2G35850	2.24001	3.33795e-14	1.15965	0.000242933	-1.07488	0.000655375	0
	AT2G05400	3.50569	7.56102e-20	2.43353	1.18194e-08	-1.06861	0.00582245	Ubiquitin-specific protease family C19-related protein
	AT2G46240	2.11645	2.27113e-16	1.0504	0.000126766	-1.06014	0.00042735	BCL-2-associated athanogene 6
	AT2G22660	2.44716	3.38129e-18	1.38452	4.84748e-07	-1.05642	0.000379818	Protein of unknown function (duplicated DUF1399)
	AT1G27100	1.97018	7.67617e-11	0.929945	0.0023707	-1.03853	0.00296238	Actin cross-linking protein
	AT2G13290	1.93193	6.89444e-14	0.911631	0.00380317	-1.01649	0.000124757	beta-1,4-N-acetylglucosaminyltransferase family protein
	AT1G23870	2.41288	7.72435e-27	1.39311	2.63002e-10	-1.01533	0.000127975	trehalose-phosphatase/synthase 9
	AT2G34090	3.23364	2.25216e-11	2.21887	0.000155571	-1.00873	0.00612006	maternal effect embryo arrest 18
	AT4G13460	2.00224	2.69139e-17	0.992039	0.000690176	-1.00747	0.000637761	SU(VAR)3-9 homolog 9
	AT5G39850	2.88245	2.24282e-19	1.86886	3.07584e-09	-1.00738	0.00141303	Ribosomal protein S4
	AT1G77230	1.94152	6.47709e-12	0.937864	0.00508027	-0.998156	0.00234864	Tetratricopeptide repeat (TPR)-like superfamily protein
	AT4G16190	1.70643	3.90362e-10	0.763307	0.00984679	-0.936921	0.000891666	Papain family cysteine protease
	AT3G25717	2.05013	2.41014e-15	1.11642	0.000242933	-0.931485	0.00123241	ROTUNDIFOLIA like 16
	AT3G23000	1.88653	2.00742e-10	0.961031	0.00031216	-0.91968	0.00981056	CBL-interacting protein kinase 7
	AT4G32340	2.17496	1.39245e-12	1.2708	0.000158102	-0.898168	0.0033691	Tetratricopeptide repeat (TPR)-like superfamily protein
	AT5G11090	1.54888	2.31613e-12	0.648955	0.0076391	-0.895824	0.000930389	serine-rich protein-related
	AT1G13360	2.13078	7.49917e-13	1.24432	8.94328e-06	-0.880209	0.00908015	0
	AT2G24040	2.36105	6.03097e-19	1.48556	6.62184e-07	-0.869995	0.00173988	Low temperature and salt responsive protein family
	AT3G07370	1.60613	3.46284e-11	0.759487	0.00486029	-0.843271	0.00634607	carboxyl terminus of HSC70-interacting protein
	AT5G05200	1.70938	6.63782e-09	0.873435	0.00414155	-0.829376	0.00602132	Protein kinase superfamily protein
	AT4G34620	1.64864	4.1578e-12	0.826439	0.000830292	-0.817133	0.00244126	small subunit ribosomal protein 16
	AT5G62530	1.96846	2.3922e-14	1.14857	3.92106e-06	-0.817127	0.00752129	aldehyde dehydrogenase 12A1
	AT5G54290	2.3183	1.46731e-15	1.50592	8.18482e-07	-0.808384	0.00274369	cytochrome c biogenesis protein family
	AT3G45600	1.77831	1.57892e-11	1.01551	0.00067587	-0.75778	0.00871865	tetraspanin3
	AT2G46220	0.858984	0.000926709	1.60431	7.66204e-13	0.750912	0.00601993	Uncharacterized conserved protein (DUF2358)
	AT4G24120	1.41517	6.58364e-09	2.18417	4.7447e-22	0.772433	0.00407732	YELLOW STRIPE like 1
	AT5G08100	0.99318	0.00234138	1.82996	1.58428e-09	0.842081	0.00389372	N-terminal nucleophile aminohydrolases (Ntn hydrolases) superfamily protein
	AT3G18270	0.985562	0.00154976	1.84964	2.31038e-10	0.867733	0.00315637	cytochrome P450, family 77, subfamily A, polypeptide 5 pseudogene
	AT5G39980	0.956966	0.00186668	1.82327	3.2613e-14	0.873375	0.00520341	Tetratricopeptide repeat (TPR)-like superfamily protein
	AT3G54110	1.0335	0.000581382	1.9416	2.19668e-17	0.91477	0.00687353	plant uncoupling mitochondrial protein 1
	AT2G39980	0.846947	0.00208919	1.75919	4.20053e-10	0.915522	0.00688244	HXXXD-type acyl-transferase family protein
	AT5G49525	3.27083	1.87523e-14	4.17929	5.29476e-27	0.91626	0.00322777	0
	AT3G20160	1.88996	9.11754e-09	2.8411	5.14991e-17	0.956277	0.00746943	Terpenoid synthases superfamily protein
	AT2G39710	2.48585	2.67158e-12	3.45725	5.25015e-25	0.975867	0.00142515	Eukaryotic aspartyl protease family protein
	AT3G04380	0.808852	0.00908472	1.78828	3.13315e-10	0.984181	0.00126823	SET-domain containing protein lysine methyltransferase family protein
	AT3G49360	1.2391	0.00292202	2.21672	1.00128e-09	0.984686	0.00802093	6-phosphogluconolactonase 2
	AT1G21050	1.40258	3.72028e-05	2.39642	1.50409e-15	0.994797	0.000368212	Protein of unknown function, DUF617
	AT1G05120	1.12149	0.00035411	2.15392	1.27823e-14	1.03653	5.44789e-05	Helicase protein with RING/U-box domain
	AT1G03310	1.09138	6.99756e-05	2.11954	1.08453e-10	1.03655	0.00975826	debranching enzyme 1
	AT1G75830	1.05513	0.00509225	2.09178	2.78373e-09	1.04026	0.00359854	low-molecular-weight cysteine-rich 67
	AT1G30360	1.21829	0.000111533	2.25525	2.17254e-23	1.04397	0.00183179	Early-responsive to dehydration stress protein (ERD4)
	AT3G05120	1.0396	0.000296053	2.09648	4.07997e-11	1.06151	0.00375904	alpha/beta-Hydrolases superfamily protein
	AT2G36390	1.85084	6.17777e-08	2.90898	3.00701e-23	1.06704	0.00142605	starch branching enzyme 2.1
	AT2G37210	1.9608	2.59886e-06	3.02711	2.17676e-14	1.07096	0.00230542	lysine decarboxylase family protein
	AT3G22770	1.92225	5.28244e-05	3.03173	2.49606e-12	1.11603	0.00838901	F-box associated ubiquitination effector family protein
	AT3G02580	0.98553	0.00413425	2.13136	5.60268e-12	1.14962	0.000367847	sterol 1
	AT4G16146	2.1959	7.55426e-08	3.45982	1.50884e-11	1.27207	0.00707645	cAMP-regulated phosphoprotein 19-related protein
	AT2G38370	1.54715	0.000153198	2.81735	4.97895e-18	1.27675	0.000686144	Plant protein of unknown function (DUF827)
	AT4G39900	1.36898	0.00226725	2.65368	6.62451e-13	1.29338	0.00472322	0
	AT2G40340	2.32796	0.000420481	3.69588	5.01973e-13	1.37648	0.00888313	Integrase-type DNA-binding superfamily protein
	AT3G51530	3.57136	1.05713e-08	4.98473	4.21878e-23	1.41871	0.00928683	F-box/RNI-like/FBD-like domains-containing protein
	AT1G53625	1.57524	0.00217647	2.99906	8.55442e-09	1.42937	0.00466542	0
	AT3G49020	3.14847	4.1736e-09	4.60433	1.01993e-26	1.45612	0.000218744	FBD, F-box and Leucine Rich Repeat domains containing protein
	AT1G02670	1.78972	0.00215192	3.26078	6.18601e-12	1.47603	0.000627912	P-loop containing nucleoside triphosphate hydrolases superfamily protein
	AT3G48770	1.35779	1.44489e-05	2.8716	1.98667e-14	1.51321	0.000188444	DNA binding;ATP binding
	AT4G31500	2.7145	4.47778e-08	4.27401	2.0729e-68	1.55689	0.0061336	cytochrome P450, family 83, subfamily B, polypeptide 1
	AT5G56990	6.34293	7.71941e-12	7.91732	2.65629e-34	1.57203	0.00262583	0
	AT2G04040	2.42948	3.01861e-07	4.05082	4.6811e-23	1.62403	1.28417e-06	MATE efflux family protein
	AT2G04066	2.29784	0.00158611	3.95089	7.80934e-13	1.65914	0.000471192	MATE efflux family protein
	AT5G19230	3.20273	6.44349e-11	4.89057	1.34943e-32	1.69092	8.80383e-07	Glycoprotein membrane precursor GPI-anchored
	AT5G26930	3.93803	8.37915e-07	5.62753	6.06868e-20	1.70015	0.000223473	GATA transcription factor 23
	AT5G41690	3.76208	3.48657e-12	5.5496	1.15701e-16	1.78815	0.000284246	RNA-binding (RRM/RBD/RNP motifs) family protein
	AT2G02000	2.14524	9.66933e-07	3.95501	9.52543e-32	1.80892	1.77407e-06	glutamate decarboxylase 3
	AT1G50910	1.08295	0.00133212	3.15384	1.47056e-39	2.07904	2.97203e-14	0
	AT3G52670	3.38847	6.28153e-05	5.5425	6.61851e-23	2.14295	0.000246555	FBD, F-box, Skp2-like and Leucine Rich Repeat domains containing protein
	AT1G23120	6.2027	1.86949e-15	8.33706	6.41587e-120	2.14688	0.000429053	Polyketide cyclase/dehydrase and lipid transport superfamily protein
	AT1G17260	2.65007	0.00331314	4.84618	4.53692e-14	2.19127	1.36027e-05	autoinhibited H(+)-ATPase isoform 10
	AT5G66100	3.20317	1.90113e-06	5.45	2.90148e-12	2.25396	0.000314132	winged-helix DNA-binding transcription factor family protein
	AT3G10845	5.47603	0.000143742	7.84003	9.44466e-13	2.35185	0.000186082	RNA-binding (RRM/RBD/RNP motifs) family protein
	AT4G15215	5.37957	0.000438385	7.78209	1.55744e-16	2.36593	1.69354e-05	pleiotropic drug resistance 13
	AT5G28000	2.37576	0.000425349	4.82311	2.32024e-30	2.47329	2.02359e-08	Polyketide cyclase/dehydrase and lipid transport superfamily protein
	AT5G16350	1.54179	0.00870191	4.12305	1.07848e-07	2.59041	0.000537625	O-acyltransferase (WSD1-like) family protein
	AT4G28940	5.26868	6.86654e-11	7.88247	2.317e-62	2.63683	0.000159095	Phosphorylase superfamily protein
	AT3G44990	1.68293	0.00186117	4.32651	3.68816e-40	2.64316	9.83001e-07	xyloglucan endo-transglycosylase-related 8
	AT2G25680	3.10876	1.55504e-06	6.01185	7.99032e-27	2.90214	8.60613e-13	molybdate transporter 1
	AT5G20550	2.9423	0.00154296	6.06345	1.69616e-10	3.12347	2.74374e-05	2-oxoglutarate (2OG) and Fe(II)-dependent oxygenase superfamily protein
	AT5G20400	2.31692	0.000749806	5.57377	7.77196e-16	3.26569	3.99828e-07	2-oxoglutarate (2OG) and Fe(II)-dependent oxygenase superfamily protein
	AT1G49390	2.38753	0.000983915	5.69046	1.41996e-12	3.30453	3.08106e-06	2-oxoglutarate (2OG) and Fe(II)-dependent oxygenase superfamily protein
	AT5G41761	3.6169	3.95864e-06	7.57383	1.56074e-51	3.94146	8.51567e-24	0
	AT1G27020	1.40908	0.00097792	5.96975	3.57556e-50	4.57214	1.34409e-32	0
significantly different only in comparison between C3 and C3-C4	AT1G73120	-10.7673	3.52375e-28	-6.15096	2.71092e-17	4.62769	0.0190298	0
	AT5G01720	-9.77277	8.5665e-71	-6.60875	1.52948e-52	3.17776	0.0621681	RNI-like superfamily protein
	AT5G58610	-8.84914	1.78472e-26	-8.87047	7.50688e-22	0	1	PHD finger transcription factor, putative
	AT1G65450	-8.52211	6.22725e-06	-5.94736	0.00163175	2.62316	1	HXXXD-type acyl-transferase family protein
	AT2G28700	-8.44332	1.66099e-29	-6.90348	2.84053e-22	1.54589	1	AGAMOUS-like 46
	AT1G52490	-8.44324	1.31498e-24	-6.60542	7.31756e-19	1.84703	1	0
	AT4G21326	-8.44019	7.22066e-05	-8.46166	0.00106857	0	1	subtilase 3.12
	AT2G23510	-8.16059	6.77092e-19	-3.29445	6.17561e-08	4.86825	0.0175142	spermidine disinapoyl acyltransferase
	AT5G49960	-8.02092	2.73881e-39	-5.47713	7.68707e-27	2.54263	0.122821	0
	AT2G47430	-7.73796	5.77181e-15	-9.34751	9.77059e-13	-1.59577	1	Signal transduction histidine kinase
	AT3G16300	-7.70415	6.92516e-12	-3.12159	2.84659e-05	4.59902	0.0196148	Uncharacterised protein family (UPF0497)
	AT5G44930	-7.64153	9.60757e-30	-9.25323	4.68775e-26	-1.59578	1	Exostosin family protein
	AT1G02180	-7.38469	1.03025e-08	-5.5518	5.49854e-06	1.85099	1	ferredoxin-related
	AT1G12570	-7.3567	3.81607e-05	-5.13092	0.00421129	2.22872	0.492731	Glucose-methanol-choline (GMC) oxidoreductase family protein
	AT5G02540	-7.23178	0.000203873	-5.31704	0.0079246	1.87747	1	NAD(P)-binding Rossmann-fold superfamily protein
	AT1G64360	-7.20346	1.13261e-09	-7.22503	1.05902e-07	0	1	0
	AT5G50335	-7.16177	2.1759e-09	-4.548	7.19925e-06	2.62965	1	0
	AT1G12855	-7.10148	2.36771e-10	-5.26737	2.75022e-07	1.84699	1	F-box family protein
	AT3G44960	-7.04991	7.3312e-09	-2.99331	0.000745356	4.06932	0.105903	0
	AT4G27530	-7.0314	0.000126012	-5.24708	0.00834104	1.89052	0.765517	0
	AT4G19430	-7.0235	2.15602e-13	-6.01147	7.64279e-10	1.02555	1	0
	AT3G06560	-6.9846	3.58711e-10	-5.14708	3.79819e-07	1.85104	1	poly(A) polymerase 3
	AT1G26290	-6.91776	1.59034e-08	-4.24842	0.000188153	2.68884	1	0
	AT2G32360	-6.85677	1.06491e-06	-5.02922	0.000173306	1.84705	1	Ubiquitin-like superfamily protein
	AT5G01970	-6.63267	3.8579e-13	-6.39928	2.15622e-10	0.242663	1	0
	AT3G02480	-6.56677	7.69906e-59	-5.31636	3.27677e-33	1.21623	0.235544	Late embryogenesis abundant protein (LEA) family protein
	AT4G10260	-6.54281	3.87668e-08	-3.9256	8.00936e-05	2.62962	1	pfkB-like carbohydrate kinase family protein
	AT5G04150	-6.49737	3.30549e-09	-8.12273	5.52214e-08	-1.60535	1	basic helix-loop-helix (bHLH) DNA-binding superfamily protein
	AT2G28610	-6.3735	2.4102e-06	-3.20595	0.00413605	3.17615	0.593814	Homeodomain-like superfamily protein
	AT5G10330	-6.34555	1.39032e-19	-5.56143	3.9405e-15	0.777779	1	histidinol phosphate aminotransferase 1
	AT1G69710	-6.31636	1.65646e-07	-4.48139	4.3285e-05	1.84703	1	Regulator of chromosome condensation (RCC1) family with FYVE zinc finger domain
	AT3G54770	-6.2948	3.43859e-05	-3.68971	0.00669368	2.62961	1	RNA-binding (RRM/RBD/RNP motifs) family protein
	AT3G05860	-6.25435	2.23829e-06	-4.39379	0.000312442	1.8776	1	MADS-box transcription factor family protein
	AT5G64820	-6.25236	3.24492e-06	-4.41692	0.00038771	1.85107	1	0
	AT5G47600	-6.2347	3.22533e-05	-6.25643	0.000470505	0	1	HSP20-like chaperones superfamily protein
	AT4G15715	-6.21755	0.000655407	-6.23856	0.00485948	0	1	Proteinase inhibitor I25, cystatin, conserved region
	AT5G51030	-6.18602	5.22052e-11	-6.35549	4.40883e-09	-0.171383	1	NAD(P)-binding Rossmann-fold superfamily protein
	AT2G42530	-6.1646	1.29054e-06	-4.9386	1.40495e-05	1.24683	0.554323	cold regulated 15b
	AT5G56100	-6.11711	1.22071e-05	-5.07564	0.000561548	1.04746	1	glycine-rich protein / oleosin
	AT5G18090	-5.98721	8.84911e-06	-3.34913	0.00301657	2.65194	1	AP2/B3-like transcriptional factor family protein
	AT4G35370	-5.90159	2.03615e-32	-5.48726	3.07114e-22	0.420009	0.758478	Transducin/WD40 repeat-like superfamily protein
	AT5G05500	-5.82858	1.08272e-17	-8.18	1.8818e-16	-2.33701	1	Pollen Ole e 1 allergen and extensin family protein
	AT2G20430	-5.71064	2.81369e-05	-5.73218	0.00041512	0	1	ROP-interactive CRIB motif-containing protein 6
	AT2G38110	-5.69816	8.13729e-39	-4.36982	1.04962e-23	1.33564	0.0810398	glycerol-3-phosphate acyltransferase 6
	AT3G06778	-5.69219	1.03402e-19	-4.21588	4.51392e-12	1.51372	0.704658	Chaperone DnaJ-domain superfamily protein
	AT5G48320	-5.68612	8.35772e-27	-5.14788	1.04845e-20	0.535238	1	Cysteine/Histidine-rich C1 domain family protein
	AT3G25160	-5.67909	3.93393e-22	-5.57433	3.51525e-18	0.11322	1	ER lumen protein retaining receptor family protein
	AT4G19380	-5.63099	1.56275e-20	-5.01225	1.10142e-15	0.619544	1	Long-chain fatty alcohol dehydrogenase family protein
	AT4G31805	-5.62286	4.55188e-12	-4.11719	1.9524e-07	1.53587	0.934714	WRKY family transcription factor
	AT3G23990	-5.60785	1.02476e-57	-5.05547	4.41731e-50	0.558159	0.71343	heat shock protein 60
	AT1G44890	-5.58137	0.000269758	-5.60313	0.00200975	0	1	0
	AT1G54360	-5.54806	2.85229e-12	-5.57945	3.86189e-10	-0.0282362	1	TBP-ASSOCIATED FACTOR 6B
	AT2G38590	-5.47677	4.58695e-13	-3.09808	2.47184e-06	2.35392	0.24048	F-box and associated interaction domains-containing protein
	AT3G11050	-5.46399	8.07814e-09	-4.70097	3.58159e-06	0.783581	1	ferritin 2
	AT4G25530	-5.44484	9.0927e-27	-8.12377	1.28153e-34	-2.68385	0.0357064	FLOWERING WAGENINGEN
	AT5G19810	-5.41346	0.00020511	-5.43472	0.00199066	0	1	Proline-rich extensin-like family protein
	AT3G52160	-5.37865	4.12054e-09	-5.14463	3.39186e-07	0.23727	1	3-ketoacyl-CoA synthase 15
	AT5G48905	-5.34541	0.000539747	-5.3666	0.00425236	0	1	low-molecular-weight cysteine-rich 12
	AT4G21680	-5.34528	3.64384e-25	-4.21926	2.7179e-16	1.13816	0.0595807	NITRATE TRANSPORTER 1.8
	AT3G11160	-5.32725	0.00137987	-5.34911	0.00680443	0	1	0
	AT1G13200	-5.27969	0.000700174	-5.30059	0.00520844	0	1	F-box and associated interaction domains-containing protein
	AT2G23680	-5.2746	0.000319262	-5.29574	0.00287064	0	1	Cold acclimation protein WCOR413 family
	AT2G42840	-5.11766	5.72073e-08	-3.1213	0.00648137	1.99343	0.205275	protodermal factor 1
	AT5G45310	-5.11053	7.49522e-14	-6.96312	2.32639e-18	-1.85041	0.344731	0
	AT1G09930	-5.10815	0.00113686	-5.12977	0.00760821	0	1	oligopeptide transporter 2
	AT1G64820	-5.07148	1.60824e-14	-5.6833	7.99321e-14	-0.610864	1	MATE efflux family protein
	AT1G14686	-5.06899	2.40061e-06	-4.81278	6.77013e-05	0.266473	1	ENTH/ANTH/VHS superfamily protein
	AT1G28160	-5.03956	0.00145789	-5.0603	0.00927757	0	1	Integrase-type DNA-binding superfamily protein
	AT1G05700	-5.03183	4.87491e-09	-5.50552	7.58343e-08	-0.464038	1	Leucine-rich repeat transmembrane protein kinase protein
	AT5G19700	-5.03174	0.00123412	-5.05288	0.00823826	0	1	MATE efflux family protein
	AT3G26480	-5.03	1.26857e-10	-2.6234	6.15771e-05	2.4079	0.181152	Transducin family protein / WD-40 repeat family protein
	AT3G24450	-4.95195	5.10675e-20	-3.64563	6.65334e-17	1.30187	0.207864	Heavy metal transport/detoxification superfamily protein
	AT1G06970	-4.9377	1.25231e-05	-4.60331	0.00032462	0.330877	1	cation/hydrogen exchanger 14
	AT4G25400	-4.90959	4.48309e-06	-4.63645	0.00010357	0.280934	1	basic helix-loop-helix (bHLH) DNA-binding superfamily protein
	AT1G34580	-4.88322	6.3219e-15	-3.02404	5.67326e-08	1.86265	0.114356	Major facilitator superfamily protein
	AT3G53310	-4.86018	6.98617e-27	-5.2925	2.89826e-24	-0.428088	1	AP2/B3-like transcriptional factor family protein
	AT5G03860	-4.85069	2.173e-08	-4.57694	2.36649e-06	0.278208	1	malate synthase
	AT3G23930	-4.77152	2.50876e-11	-3.0386	5.06933e-06	1.74025	0.0583109	0
	AT1G63990	-4.76757	0.00026412	-3.68693	0.00812115	1.06577	1	sporulation 11-2
	AT2G16920	-4.75545	1.83396e-17	-4.1594	6.74656e-11	0.598997	0.0469104	ubiquitin-conjugating enzyme 23
	ATCG00870	-4.74645	8.47386e-08	-5.25245	7.09645e-07	-0.50271	1	Protein precursor Ycf15, putative, chloroplast
	AT3G18010	-4.72998	4.38112e-05	-3.689	0.00238565	1.04746	1	WUSCHEL related homeobox 1
	AT2G11570	-4.71893	0.000109552	-4.46199	0.00128939	0.2628	1	0
	AT1G28030	-4.71836	3.58908e-54	-3.61265	4.79588e-17	1.1147	0.141326	2-oxoglutarate (2OG) and Fe(II)-dependent oxygenase superfamily protein
	AT2G45800	-4.68769	1.10536e-06	-2.25586	0.00406101	2.42227	0.326806	GATA type zinc finger transcription factor family protein
	AT1G52790	-4.68462	5.17382e-07	-3.91887	2.84659e-05	0.7504	1	2-oxoglutarate (2OG) and Fe(II)-dependent oxygenase superfamily protein
	AT1G04880	-4.67091	1.11897e-13	-4.04806	2.43621e-09	0.639524	0.514593	HMG (high mobility group) box protein with ARID/BRIGHT DNA-binding domain
	AT2G35990	-4.59877	9.38919e-08	-5.59132	5.75778e-07	-0.980052	1	Putative lysine decarboxylase family protein
	AT1G22470	-4.58345	9.11754e-09	-3.7136	2.15013e-06	0.881165	1	0
	AT2G18969	-4.57135	6.97959e-08	-2.27724	0.00344987	2.30102	0.188872	0
	AT3G61160	-4.56852	7.70634e-12	-2.54619	0.00224529	2.0275	0.0607412	Protein kinase superfamily protein
	AT5G07600	-4.55882	8.24536e-14	-4.43227	1.42404e-11	0.155838	1	Oleosin family protein
	AT4G08040	-4.55021	2.02624e-10	-5.11032	2.87753e-09	-0.555631	1	1-aminocyclopropane-1-carboxylate synthase 11
	AT1G15380	-4.54647	1.18764e-25	-4.49107	4.12593e-13	0.0666604	1	Lactoylglutathione lyase / glyoxalase I family protein
	AT3G12510	-4.54304	1.14748e-05	-3.48838	0.000816694	1.06891	1	MADS-box family protein
	AT1G12540	-4.53679	3.96206e-06	-3.51299	0.000420797	1.01985	1	basic helix-loop-helix (bHLH) DNA-binding superfamily protein
	AT2G13680	-4.51419	3.37955e-28	-2.87907	1.64525e-16	1.638	0.0114379	callose synthase 5
	AT5G39860	-4.51348	3.58484e-19	-3.70007	9.30425e-15	0.81853	0.724232	basic helix-loop-helix (bHLH) DNA-binding family protein
	AT2G14210	-4.5031	3.52461e-05	-6.10436	7.16513e-05	-1.58381	1	AGAMOUS-like 44
	AT4G24340	-4.49641	6.57061e-09	-3.96571	8.06863e-08	0.527944	0.946622	Phosphorylase superfamily protein
	AT1G16760	-4.48829	5.13168e-22	-4.75742	1.29689e-18	-0.240961	1	Protein kinase protein with adenine nucleotide alpha hydrolases-like domain
	AT3G12145	-4.4153	3.80851e-10	-3.28255	5.45496e-05	1.13543	0.0979736	Leucine-rich repeat (LRR) family protein
	AT4G03330	-4.35567	3.17988e-08	-7.17983	9.78988e-09	-2.80748	1	syntaxin of plants 123
	AT1G15150	-4.35143	1.67501e-72	-4.41003	1.45687e-34	-0.0549849	1	MATE efflux family protein
	AT1G20080	-4.34475	4.77758e-08	-3.55409	1.81936e-05	0.786348	1	Calcium-dependent lipid-binding (CaLB domain) family protein
	AT2G23930	-4.30316	2.77777e-08	-4.47431	1.469e-06	-0.157473	1	probable small nuclear ribonucleoprotein G
	AT3G56100	-4.29003	3.47718e-13	-3.60884	3.37357e-09	0.688233	1	meristematic receptor-like kinase
	AT3G04010	-4.20562	6.12861e-11	-4.75441	5.93198e-10	-0.534969	1	O-Glycosyl hydrolases family 17 protein
	AT1G66810	-4.11723	2.37095e-09	-2.06076	0.000993541	2.06464	0.102585	Zinc finger C-x8-C-x5-C-x3-H type family protein
	AT3G44900	-4.11409	0.000269566	-5.4794	0.000148804	-1.34614	1	cation/H+ exchanger 4
	AT2G46330	-4.08955	8.41131e-44	-3.26743	5.68791e-28	0.824736	0.0190633	arabinogalactan protein 16
	AT1G29720	-4.08932	2.93784e-17	-2.8146	7.0743e-12	1.27968	0.0341633	Leucine-rich repeat transmembrane protein kinase
	AT3G56970	-4.08533	0.000287674	-5.11984	0.000182647	-1.00072	1	basic helix-loop-helix (bHLH) DNA-binding superfamily protein
	AT1G43020	-4.0681	3.50866e-06	-2.60672	0.00135933	1.46007	0.872484	Protein of unknown function, DUF547
	AT2G28315	-4.05897	1.00229e-09	-1.9851	0.00312429	2.06363	0.118382	Nucleotide/sugar transporter family protein
	AT3G27640	-4.05435	1.48218e-08	-3.89999	1.49832e-06	0.142856	1	Transducin/WD40 repeat-like superfamily protein
	AT5G42580	-4.05048	2.99352e-11	-3.43015	1.36513e-07	0.627269	1	cytochrome P450, family 705, subfamily A, polypeptide 12
	AT1G68725	-3.99631	2.38049e-06	-1.50898	0.000582882	2.50023	0.0202709	arabinogalactan protein 19
	AT3G05330	-3.98894	6.10138e-16	-3.0681	4.41857e-10	0.924351	0.331194	cyclin family
	AT1G51120	-3.98323	6.60957e-06	-2.83501	0.000450233	1.13442	1	AP2/B3 transcription factor family protein
	AT3G07500	-3.97948	0.00134863	-5.60775	0.00160952	-1.61102	1	Far-red impaired responsive (FAR1) family protein
	AT5G18000	-3.97195	1.20241e-11	-2.71443	1.74356e-05	1.26092	0.215884	VERDANDI
	AT1G73890	-3.962	3.57205e-05	-5.03863	9.18941e-05	-1.07055	1	Bifunctional inhibitor/lipid-transfer protein/seed storage 2S albumin superfamily protein
	AT1G61300	-3.96164	2.44402e-21	-2.96493	5.02971e-10	1.00011	0.311572	LRR and NB-ARC domains-containing disease resistance protein
	AT2G27000	-3.95922	9.107e-12	-3.32381	1.38722e-09	0.640857	1	cytochrome P450, family 705, subfamily A, polypeptide 8
	AT1G32660	-3.93082	4.15821e-10	-1.60553	0.000812233	2.30344	0.0141519	F-box and associated interaction domains-containing protein
	AT5G03260	-3.88227	2.55997e-24	-2.87192	1.44268e-05	1.00155	0.504899	laccase 11
	AT1G78790	-3.87445	8.91527e-13	-1.95426	2.69616e-05	1.92326	0.0293579	0
	AT5G15960	-3.86158	3.59479e-15	-4.58797	9.62939e-26	-0.714521	0.541072	stress-responsive protein (KIN1) / stress-induced protein (KIN1)
	AT1G02800	-3.8216	3.07158e-19	-2.01092	0.000160388	1.82393	0.0228148	cellulase 2
	AT5G10090	-3.78499	6.86554e-05	-4.76143	0.000132546	-0.968924	1	Tetratricopeptide repeat (TPR)-like superfamily protein
	AT1G19670	-3.76828	2.57796e-06	-3.45087	4.23276e-12	0.334677	1	chlorophyllase 1
	AT3G04990	-3.75396	0.00697558	-5.34911	0.00680478	-1.5838	1	0
	AT4G13290	-3.7255	2.512e-16	-2.78308	6.28947e-10	0.956739	0.37511	cytochrome P450, family 71, subfamily A, polypeptide 19
	AT3G59052	-3.71021	1.29108e-05	-6.93774	1.66545e-07	-3.2392	0.832826	conserved peptide upstream open reading frame 18
	AT1G21560	-3.70314	3.4062e-17	-2.07174	1.2121e-05	1.61798	0.043387	0
	AT4G14200	-3.69234	1.09029e-11	-2.16453	1.23266e-05	1.54183	0.147526	Pentatricopeptide repeat (PPR) superfamily protein
	AT5G01190	-3.67932	3.20538e-08	-2.01383	0.00234432	1.67598	0.412494	laccase 10
	AT5G20630	-3.67905	1.7059e-35	-4.47861	5.43007e-35	-0.797008	0.0963862	germin 3
	AT3G25180	-3.66328	3.11814e-07	-4.06231	2.61349e-07	-0.382794	1	cytochrome P450, family 82, subfamily G, polypeptide 1
	AT1G11580	-3.65219	1.45733e-22	-2.85655	1.17687e-12	0.801073	0.351263	methylesterase PCR A
	AT3G52130	-3.62817	0.000835141	-3.34186	0.00830302	0.297569	1	Bifunctional inhibitor/lipid-transfer protein/seed storage 2S albumin superfamily protein
	AT2G37025	-3.61773	7.17772e-11	-2.27209	8.70302e-06	1.35686	0.0760775	TRF-like 8
	AT2G30760	-3.61621	1.90897e-14	-5.88224	2.84453e-26	-2.30169	0.0376913	0
	AT5G15940	-3.5993	1.16108e-05	-2.6343	0.00397724	0.935292	1	NAD(P)-binding Rossmann-fold superfamily protein
	AT1G62935	-3.5774	0.00891176	-5.19875	0.00779898	-1.6054	1	0
	AT5G25530	-3.57048	5.1009e-15	-2.81233	5.72363e-09	0.757605	0.247246	DNAJ heat shock family protein
	AT4G24790	-3.56694	1.8067e-14	-2.14544	6.33922e-07	1.42785	0.0519017	AAA-type ATPase family protein
	AT3G50560	-3.5665	6.93415e-19	-3.23163	8.98367e-20	0.343686	0.977371	NAD(P)-binding Rossmann-fold superfamily protein
	AT1G11130	-3.56182	3.10687e-29	-2.40232	2.08682e-13	1.1654	0.0264016	Leucine-rich repeat protein kinase family protein
	AT3G06890	-3.54985	3.89127e-13	-2.23596	4.02492e-06	1.31669	0.130557	0
	AT5G20740	-3.53235	1.50589e-12	-2.24629	6.51257e-11	1.29926	0.102532	Plant invertase/pectin methylesterase inhibitor superfamily protein
	AT3G48970	-3.51644	0.000106726	-2.27677	0.000606829	1.2539	0.598051	Heavy metal transport/detoxification superfamily protein
	AT5G12910	-3.5155	0.0072022	-5.90731	0.00427133	-2.35542	1	Histone superfamily protein
	AT1G62981	-3.51446	8.20586e-05	-3.71047	0.000343548	-0.188769	1	Protein of unknown function (DUF1191)
	AT1G15320	-3.48885	3.64399e-07	-4.54284	2.0639e-08	-1.04387	0.903578	0
	AT2G24840	-3.48655	1.67366e-07	-4.26988	2.29521e-07	-0.777276	1	AGAMOUS-like 61
	AT3G23685	-3.4576	2.36054e-06	-6.67002	1.06461e-07	-3.20647	0.736399	F-box associated ubiquitination effector family protein
	AT3G42130	-3.45717	1.06756e-05	-5.07949	1.95354e-06	-1.61632	1	glycine-rich protein
	AT3G08490	-3.4486	1.2448e-05	-1.90796	0.00407141	1.54187	0.457133	0
	AT1G21100	-3.44828	7.80125e-10	-4.96204	5.82297e-29	-1.51989	0.103414	O-methyltransferase family protein
	AT2G30780	-3.44709	2.31893e-11	-3.07275	1.95098e-07	0.369691	0.658864	Tetratricopeptide repeat (TPR)-like superfamily protein
	AT3G28470	-3.43595	9.89314e-08	-4.24764	2.22125e-08	-0.80205	0.961271	Duplicated homeodomain-like superfamily protein
	AT3G05390	-3.41687	4.87666e-08	-2.56836	2.10319e-07	0.851447	0.764577	0
	AT5G27440	-3.39696	9.64216e-06	-2.33138	0.00272378	1.06595	1	0
	AT4G01470	-3.36243	3.0278e-05	-3.57304	2.03924e-05	-0.194386	1	tonoplast intrinsic protein 1;3
	AT5G42490	-3.35123	9.67339e-06	-5.46239	7.58343e-08	-2.10967	0.681422	ATP binding microtubule motor family protein
	AT5G53320	-3.33287	3.77733e-08	-5.03611	4.74452e-10	-1.69912	0.502102	Leucine-rich repeat protein kinase family protein
	AT1G21970	-3.30507	1.53148e-13	-3.59573	4.18125e-10	-0.277149	1	Histone superfamily protein
	AT2G30766	-3.29782	1.67771e-11	-5.54554	1.77352e-16	-2.24557	0.0223121	0
	AT3G20080	-3.29587	1.31021e-12	-3.06634	1.53018e-11	0.232257	1	cytochrome P450, family 705, subfamily A, polypeptide 15
	AT3G02030	-3.28409	2.75583e-25	-3.4239	1.82714e-20	-0.137325	1	transferases, transferring acyl groups other than amino-acyl groups;acyltransferases
	AT1G64110	-3.28352	8.37907e-09	-1.90664	0.00464649	1.3998	0.244537	P-loop containing nucleoside triphosphate hydrolases superfamily protein
	AT3G20935	-3.27443	6.14236e-06	-3.28049	1.17029e-07	-0.0816976	1	cytochrome P450, family 705, subfamily A, polypeptide 28
	AT4G35350	-3.27334	3.54406e-21	-1.87676	0.00134157	1.39378	0.0574382	xylem cysteine peptidase 1
	AT1G43790	-3.25112	1.37411e-07	-2.0308	0.000259937	1.21063	0.501051	tracheary element differentiation-related 6
	AT4G26660	-3.24296	1.33465e-15	-4.21625	1.65417e-18	-0.966439	0.0578025	0
	AT5G11400	-3.23553	3.67916e-07	-6.09755	1.89686e-23	-2.82468	0.0932584	Protein kinase superfamily protein
	AT5G55250	-3.23389	6.07899e-09	-3.30158	5.64887e-09	-0.0613458	1	IAA carboxylmethyltransferase 1
	AT5G11360	-3.22633	1.95987e-11	-6.72203	4.17262e-18	-3.48185	0.0235014	Interleukin-1 receptor-associated kinase 4 protein
	AT5G09430	-3.21864	2.02996e-06	-1.59312	0.00777744	1.63518	0.0567902	alpha/beta-Hydrolases superfamily protein
	AT1G73600	-3.21472	6.4265e-11	-2.2612	5.92097e-08	0.958489	0.116675	S-adenosyl-L-methionine-dependent methyltransferases superfamily protein
	AT1G64320	-3.21418	4.50783e-17	-2.55381	3.77497e-09	0.653157	0.784586	myosin heavy chain-related
	AT3G63430	-3.20732	0.00268899	-3.71357	0.0058399	-0.506987	1	0
	AT2G14100	-3.2031	5.88536e-11	-2.91961	3.22978e-11	0.288878	1	cytochrome P450, family 705, subfamily A, polypeptide 13
	AT1G44478	-3.15475	0.00012408	-4.83647	7.46474e-07	-1.78224	1	Cyclophilin
	AT5G46090	-3.15192	5.02224e-14	-2.89511	2.09731e-11	0.258511	1	Protein of unknown function (DUF679)
	AT1G78955	-3.15041	0.000190903	-3.63889	0.00138527	-0.526539	1	camelliol C synthase 1
	AT3G50710	-3.14726	9.97254e-14	-2.2404	7.52164e-07	0.896203	0.486692	F-box/RNI-like/FBD-like domains-containing protein
	AT2G03410	-3.14143	0.00236775	-5.50475	0.000996393	-2.35543	1	Mo25 family protein
	AT3G09430	-3.13844	3.08674e-10	-2.18429	2.29199e-05	0.954728	0.338093	0
	AT1G26240	-3.0731	5.90458e-14	-2.3295	4.59129e-09	0.744457	0.323709	Proline-rich extensin-like family protein
	AT1G57750	-3.06887	1.51846e-26	-3.46255	2.60411e-11	-0.391669	1	cytochrome P450, family 96, subfamily A, polypeptide 15
	AT4G22010	-3.05141	3.15604e-07	-1.93687	6.16598e-06	1.13033	0.347364	SKU5 similar 4
	AT2G43150	-3.03966	3.4571e-19	-3.75617	2.09875e-24	-0.714881	0.138405	Proline-rich extensin-like family protein
	AT1G61180	-3.03912	3.74641e-09	-3.3422	1.52923e-15	-0.308273	1	LRR and NB-ARC domains-containing disease resistance protein
	AT2G01860	-2.99246	9.05613e-24	-2.46941	6.05546e-15	0.528774	0.289997	Tetratricopeptide repeat (TPR)-like superfamily protein
	AT3G32047	-2.98486	7.32321e-06	-3.17115	6.42931e-07	-0.170515	1	Cytochrome P450 superfamily protein
	AT2G37450	-2.97325	1.00406e-09	-2.34802	2.21229e-06	0.623923	0.399549	nodulin MtN21 /EamA-like transporter family protein
	AT2G36430	-2.95982	5.65867e-28	-4.00515	1.40798e-49	-1.03981	0.0294118	Plant protein of unknown function (DUF247)
	AT3G03847	-2.95631	0.000197254	-6.16099	8.63271e-06	-3.19652	0.746121	SAUR-like auxin-responsive protein family
	AT4G15660	-2.94393	7.31093e-07	-4.2561	2.23994e-08	-1.32259	0.379564	Thioredoxin superfamily protein
	AT1G45545	-2.91869	3.15726e-09	-1.65038	0.00318276	1.27467	0.0595262	Plant protein of unknown function (DUF827)
	AT3G48720	-2.91387	7.57698e-07	-2.0153	6.77849e-08	0.913092	0.305857	HXXXD-type acyl-transferase family protein
	AT5G06630	-2.90653	0.000107084	-2.7721	0.00162423	0.153559	1	proline-rich extensin-like family protein
	AT3G09330	-2.90412	2.91219e-12	-1.43163	0.00177659	1.47822	0.0112403	Transmembrane amino acid transporter family protein
	AT1G66960	-2.88294	0.000562207	-3.42902	0.000504049	-0.554541	0.98998	Terpenoid cyclases family protein
	AT3G49320	-2.86297	9.11754e-09	-2.36746	6.71665e-06	0.496929	0.774829	Metal-dependent protein hydrolase
	AT1G44830	-2.84933	9.4057e-08	-2.78375	1.13765e-06	0.0561768	1	Integrase-type DNA-binding superfamily protein
	AT5G55720	-2.82954	0.00283555	-1.95439	0.000301521	0.885273	1	Pectin lyase-like superfamily protein
	AT2G24210	-2.81912	5.66422e-08	-1.5446	0.00365302	1.28631	0.0255529	terpene synthase 10
	AT4G18640	-2.81672	6.6906e-18	-1.91257	4.92468e-11	0.903648	0.087309	Leucine-rich repeat protein kinase family protein
	AT5G58940	-2.81493	4.9885e-09	-2.75092	4.43102e-09	0.0603039	1	calmodulin-binding receptor-like cytoplasmic kinase 1
	AT4G39480	-2.80017	8.08566e-09	-1.67148	0.0015225	1.13299	0.0882945	cytochrome P450, family 96, subfamily A, polypeptide 9
	AT1G78950	-2.79809	0.000869006	-4.28088	0.000201634	-1.48335	0.384622	Terpenoid cyclases family protein
	AT1G33800	-2.78995	1.57763e-08	-1.91085	9.80043e-05	0.887709	0.508056	Protein of unknown function (DUF579)
	AT1G07725	-2.78373	3.00983e-07	-3.02069	1.21019e-07	-0.248488	1	exocyst subunit exo70 family protein H6
	AT5G48920	-2.78084	5.08698e-07	-3.17712	1.30195e-07	-0.389695	1	tracheary element differentiation-related 7
	AT5G62710	-2.77949	1.18244e-19	-3.19202	9.63417e-24	-0.410014	0.851339	Leucine-rich repeat protein kinase family protein
	AT2G34350	-2.77165	6.4708e-06	-3.76068	4.49367e-07	-0.962958	0.228332	Nodulin-like / Major Facilitator Superfamily protein
	AT2G17770	-2.75054	0.00178205	-3.13518	0.00257047	-0.383825	1	basic region/leucine zipper motif 27
	AT1G37150	-2.74244	1.27663e-10	-2.42654	2.6506e-10	0.32445	1	holocarboxylase synthetase 2
	AT1G10740	-2.72038	1.39245e-12	-1.42605	0.000429683	1.29932	0.0156429	alpha/beta-Hydrolases superfamily protein
	ATMG01250	-2.69494	0.000961167	-3.24889	0.000815733	-0.550707	1	RNA-directed DNA polymerase (reverse transcriptase)
	AT2G34670	-2.6941	2.68926e-10	-2.91959	2.64906e-12	-0.219382	1	Protein of unknown function (DUF630 and DUF632)
	AT3G57010	-2.69104	5.62855e-15	-1.79459	9.97119e-11	0.905822	0.0184825	Calcium-dependent phosphotriesterase superfamily protein
	AT1G30780	-2.68806	5.94205e-05	-1.94527	0.00605042	0.71667	1	F-box associated ubiquitination effector family protein
	AT1G54280	-2.67211	1.99588e-14	-2.1109	2.75299e-08	0.565548	0.341145	ATPase E1-E2 type family protein / haloacid dehalogenase-like hydrolase family protein
	AT3G50740	-2.67201	7.92298e-10	-3.72744	3.56321e-13	-1.05005	0.181489	UDP-glucosyl transferase 72E1
	AT1G74030	-2.66156	8.68109e-08	-2.05471	0.000243458	0.613011	0.409125	enolase 1
	AT3G45920	-2.66136	3.13825e-06	-3.63663	1.24813e-07	-0.974128	0.570052	Protein kinase superfamily protein
	AT3G22800	-2.656	2.62338e-12	-1.68784	7.56818e-05	0.970711	0.0759565	Leucine-rich repeat (LRR) family protein
	AT5G66130	-2.65268	1.70801e-13	-3.47427	5.06327e-28	-0.817905	0.370974	RADIATION SENSITIVE 17
	AT3G63240	-2.64862	0.000298949	-3.13157	4.58973e-05	-0.438026	1	DNAse I-like superfamily protein
	AT2G20470	-2.6339	3.03355e-07	-2.47824	8.61949e-06	0.158104	1	AGC (cAMP-dependent, cGMP-dependent and protein kinase C) kinase family protein
	AT4G27350	-2.63211	0.000441498	-3.55178	0.000395133	-0.93538	0.757929	Protein of unknown function (DUF1223)
	AT3G16565	-2.62897	1.02699e-09	-1.16671	0.00137967	1.4632	0.0254189	alanine-tRNA ligases;nucleic acid binding;ligases, forming aminoacyl-tRNA and related compounds;nucleotide binding;ATP binding
	AT1G09155	-2.62686	8.86506e-06	-2.76798	3.69396e-05	-0.13777	1	phloem protein 2-B15
	AT2G34280	-2.62499	0.00274265	-4.23383	0.000409799	-1.60158	1	F-box and associated interaction domains-containing protein
	AT1G24405	-2.62448	2.52787e-06	-3.63062	5.22309e-08	-1.0021	0.388105	0
	AT1G31740	-2.62269	6.67757e-06	-1.79477	0.000512612	0.829391	0.561817	beta-galactosidase 15
	AT1G03180	-2.61094	1.29701e-07	-2.79077	9.16628e-12	-0.186656	1	0
	AT1G68238	-2.59715	0.00339049	-2.53125	0.00986418	0.076741	1	0
	AT4G03270	-2.59219	3.50477e-05	-2.27266	0.00188879	0.318408	1	Cyclin D6;1
	AT5G48310	-2.59025	0.00242474	-2.82259	0.00857327	-0.256422	1	0
	AT3G05470	-2.58531	4.67935e-15	-1.99909	2.1363e-11	0.591386	0.455176	Actin-binding FH2 (formin homology 2) family protein
	AT1G12845	-2.58518	1.39945e-09	-2.84466	3.70955e-08	-0.258521	1	0
	AT3G51870	-2.58361	7.72893e-13	-2.6342	3.70334e-11	-0.0455867	1	Mitochondrial substrate carrier family protein
	AT4G22430	-2.57265	9.03382e-06	-2.89315	2.52775e-05	-0.314832	1	F-box family protein
	AT3G43110	-2.56204	1.32546e-05	-1.62366	5.61965e-07	0.949135	0.420138	0
	AT1G09000	-2.55901	1.16641e-14	-2.18003	1.45863e-10	0.382522	0.87133	NPK1-related protein kinase 1
	AT5G05440	-2.54213	0.00010313	-1.29695	0.00011913	1.24338	0.22693	Polyketide cyclase/dehydrase and lipid transport superfamily protein
	AT2G01280	-2.54148	4.83239e-13	-2.36005	1.10561e-08	0.187902	1	Cyclin/Brf1-like TBP-binding protein
	AT5G01890	-2.5307	4.21974e-12	-1.42368	0.00101174	1.11038	0.0547268	Leucine-rich receptor-like protein kinase family protein
	AT3G27420	-2.52902	5.01055e-09	-1.91776	6.87006e-05	0.619398	0.476832	0
	AT1G78450	-2.52622	0.00243046	-2.96883	0.0016831	-0.439136	1	SOUL heme-binding family protein
	AT2G44500	-2.51804	8.81926e-08	-3.63013	7.82581e-10	-1.1236	0.0230746	O-fucosyltransferase family protein
	AT1G15720	-2.51042	0.00033233	-2.29832	0.00492064	0.219065	1	TRF-like 5
	AT3G26115	-2.50075	4.45842e-15	-2.84281	9.54035e-11	-0.344743	1	Pyridoxal-5'-phosphate-dependent enzyme family protein
	AT4G01460	-2.49787	7.51876e-07	-1.34057	2.34588e-07	1.17019	0.106747	basic helix-loop-helix (bHLH) DNA-binding superfamily protein
	AT5G47990	-2.49572	0.000109176	-3.17073	2.49479e-09	-0.68841	0.989826	cytochrome P450, family 705, subfamily A, polypeptide 5
	AT5G40020	-2.46269	1.16021e-06	-2.06022	0.000713623	0.406205	1	Pathogenesis-related thaumatin superfamily protein
	AT5G11550	-2.46138	8.9166e-12	-1.71689	5.19599e-06	0.748191	0.135613	ARM repeat superfamily protein
	AT1G15550	-2.45782	0.00377971	-3.21823	0.00452937	-0.768362	0.839856	gibberellin 3-oxidase 1
	AT1G07490	-2.45721	1.34738e-06	-1.88247	0.000721432	0.567587	1	ROTUNDIFOLIA like 3
	AT5G05070	-2.45459	7.91434e-13	-1.82526	7.17725e-08	0.635624	0.344329	DHHC-type zinc finger family protein
	AT2G38150	-2.45274	0.00074373	-3.7174	0.000169009	-1.25688	0.880117	alpha 1,4-glycosyltransferase family protein
	AT5G49690	-2.44489	0.00431967	-2.0724	3.14682e-08	0.35942	1	UDP-Glycosyltransferase superfamily protein
	AT4G09462	-2.43606	2.50097e-05	-3.46822	2.33732e-06	-1.02939	1	Carbohydrate-binding X8 domain superfamily protein
	AT1G09750	-2.42975	5.50648e-16	-2.81302	2.4093e-26	-0.379608	0.76551	Eukaryotic aspartyl protease family protein
	AT2G25450	-2.42674	2.68926e-10	-3.39823	6.61239e-21	-0.970795	0.0469104	2-oxoglutarate (2OG) and Fe(II)-dependent oxygenase superfamily protein
	AT5G22940	-2.42393	4.65821e-06	-1.50141	0.00630564	0.929084	0.476117	FRA8 homolog
	AT1G23070	-2.42391	0.00012408	-4.20518	5.78952e-09	-1.77393	0.0136702	Protein of unknown function (DUF300)
	AT5G27940	-2.41463	8.20627e-07	-1.63195	0.00166086	0.78666	0.622921	WPP domain protein 3
	AT3G03430	-2.41459	0.000261818	-1.83849	0.00624341	0.576018	1	Calcium-binding EF-hand family protein
	AT2G42870	-2.41121	2.5962e-05	-1.40517	0.00834087	1.01461	0.408061	phy rapidly regulated 1
	AT3G20940	-2.40882	7.7009e-06	-2.28275	6.47796e-05	0.127066	1	cytochrome P450, family 705, subfamily A, polypeptide 30
	AT5G06580	-2.40005	1.00068e-06	-1.95798	0.000718032	0.445634	0.228834	FAD-linked oxidases family protein
	AT1G33250	-2.40004	3.77383e-18	-1.94157	4.76114e-13	0.462146	0.377463	Protein of unknown function (DUF604)
	AT2G14890	-2.38739	1.58918e-12	-1.5768	2.97516e-07	0.818807	0.0976175	arabinogalactan protein 9
	AT2G43310	-2.37593	6.22379e-08	-1.43747	0.00334739	0.94185	0.189301	Ribosomal L18p/L5e family protein
	AT5G15780	-2.36592	2.36347e-09	-2.12244	5.63211e-09	0.249589	1	Pollen Ole e 1 allergen and extensin family protein
	AT3G27220	-2.35975	4.55769e-07	-1.64128	2.79763e-05	0.721551	0.431661	Galactose oxidase/kelch repeat superfamily protein
	AT2G44980	-2.35802	1.21027e-09	-1.4286	0.000898489	0.931426	0.165183	SNF2 domain-containing protein / helicase domain-containing protein
	AT3G27930	-2.35365	7.80598e-08	-1.24846	0.0050616	1.10542	0.0794995	0
	AT2G18180	-2.35205	0.000166108	-2.26959	8.07057e-05	0.072901	1	Sec14p-like phosphatidylinositol transfer family protein
	AT4G24660	-2.33885	1.36783e-06	-2.02958	0.000198309	0.323335	1	homeobox protein 22
	AT4G16141	-2.33856	2.79622e-08	-0.985732	0.00167461	1.3527	0.0118774	GATA type zinc finger transcription factor family protein
	AT2G25710	-2.32633	2.35684e-09	-1.27964	0.000552099	1.05519	0.0350317	holocarboxylase synthase 1
	AT5G42680	-2.32433	5.33624e-07	-3.06053	4.13125e-07	-0.727656	0.747396	Protein of unknown function, DUF617
	AT5G02940	-2.3133	1.69741e-14	-1.85748	4.5693e-06	0.46149	0.685526	Protein of unknown function (DUF1012)
	AT3G47670	-2.30742	4.47365e-07	-2.25162	1.40391e-05	0.0589359	1	Plant invertase/pectin methylesterase inhibitor superfamily protein
	AT5G60020	-2.30565	9.94864e-11	-1.73029	0.00675689	0.579586	0.794281	laccase 17
	AT5G01240	-2.30518	4.04717e-10	-3.11468	2.30023e-12	-0.797801	0.467316	like AUXIN RESISTANT 1
	AT3G25900	-2.29932	2.04894e-07	-1.80517	0.000307031	0.491813	0.719428	Homocysteine S-methyltransferase family protein
	AT3G48460	-2.29664	0.000367984	-1.83759	6.36111e-07	0.473128	1	GDSL-like Lipase/Acylhydrolase superfamily protein
	AT4G22690	-2.27889	6.56921e-07	-2.84005	3.15604e-18	-0.562453	0.694738	cytochrome P450, family 706, subfamily A, polypeptide 1
	AT2G29180	-2.27684	4.20675e-14	-2.11057	2.38775e-11	0.171213	1	0
	AT1G05690	-2.27597	2.86413e-09	-3.23644	1.83309e-18	-0.954391	0.171117	BTB and TAZ domain protein 3
	AT3G54580	-2.27539	7.40069e-10	-1.20478	0.00252154	1.07275	0.0242613	Proline-rich extensin-like family protein
	AT2G24970	-2.27519	2.2676e-05	-2.28541	8.97392e-05	-0.000319172	1	0
	AT1G05810	-2.27343	2.64651e-12	-2.34282	2.64876e-14	-0.0696848	1	RAB GTPase homolog A5E
	AT1G21840	-2.26913	6.93708e-09	-1.85228	1.90194e-08	0.426917	0.911269	urease accessory protein F
	AT4G18425	-2.25726	2.91429e-05	-2.47027	2.88182e-06	-0.216807	1	Protein of unknown function (DUF679)
	AT2G36050	-2.24304	1.06221e-07	-1.15825	0.0053513	1.09294	0.0247335	ovate family protein 15
	AT2G32610	-2.24303	1.89647e-12	-2.02441	6.28947e-10	0.226883	1	cellulose synthase-like B1
	AT1G35140	-2.24117	3.21429e-13	-1.18589	0.00662565	1.05633	0.0317676	Phosphate-responsive 1 family protein
	AT1G27940	-2.23795	6.69006e-09	-2.20053	6.68786e-11	0.0396217	1	P-glycoprotein 13
	AT2G17310	-2.22883	0.00224008	-2.17082	0.00914849	0.0642225	1	F-box and associated interaction domains-containing protein
	AT5G39220	-2.22185	0.000114912	-2.5121	0.00374824	-0.275369	1	alpha/beta-Hydrolases superfamily protein
	AT2G03240	-2.21882	8.42985e-09	-1.60369	5.43528e-08	0.613507	0.493161	EXS (ERD1/XPR1/SYG1) family protein
	AT3G28550	-2.21782	3.92861e-09	-1.15531	0.00511398	1.06496	0.0346542	Proline-rich extensin-like family protein
	AT4G37050	-2.21408	0.00486414	-4.84218	6.50264e-06	-2.61171	0.361523	PATATIN-like protein 4
	AT2G15970	-2.21089	5.24708e-15	-2.00479	1.90407e-15	0.213676	1	cold regulated 413 plasma membrane 1
	AT1G18750	-2.20446	1.61106e-08	-1.56176	0.00134303	0.649003	0.377167	AGAMOUS-like 65
	AT3G23730	-2.20208	1.4142e-10	-2.40413	4.79986e-12	-0.200494	1	xyloglucan endotransglucosylase/hydrolase 16
	AT1G30925	-2.19675	0.00246033	-3.30176	0.00038384	-1.10042	1	phospholipase Cs
	AT5G58680	-2.1917	0.000296053	-2.66775	0.000247802	-0.469961	1	ARM repeat superfamily protein
	ATCG00790	-2.19129	0.00598641	-2.37776	0.00319954	-0.172377	1	ribosomal protein L16
	AT5G07360	-2.1629	7.93454e-10	-1.79321	6.35162e-07	0.378837	0.997094	Amidase family protein
	AT5G59580	-2.16244	2.15195e-07	-2.18402	4.62695e-13	-0.0195184	1	UDP-glucosyl transferase 76E1
	AT5G07030	-2.15919	8.84223e-08	-2.90844	5.03215e-13	-0.737884	0.384622	Eukaryotic aspartyl protease family protein
	AT1G32120	-2.15813	1.20255e-06	-1.45619	0.00230855	0.701702	0.187432	0
	AT3G24506	-2.153	1.82271e-07	-1.69337	0.000102246	0.464446	0.925649	0
	AT4G32710	-2.14757	8.31638e-09	-1.54751	7.57205e-05	0.607661	0.610514	Protein kinase superfamily protein
	AT2G16060	-2.14343	0.00195157	-3.76003	8.96677e-07	-1.62005	0.046602	hemoglobin 1
	AT1G64960	-2.14291	8.43774e-11	-2.11315	1.29938e-08	0.0341432	1	ARM repeat superfamily protein
	AT1G41830	-2.13802	3.68144e-10	-1.43813	2.86939e-07	0.709087	0.151756	SKU5-similar 6
	AT4G25780	-2.13134	3.34117e-05	-1.60534	0.00111919	0.529674	0.793155	CAP (Cysteine-rich secretory proteins, Antigen 5, and Pathogenesis-related 1 protein) superfamily protein
	AT4G31400	-2.12872	0.00258152	-2.41684	0.000473739	-0.271695	1	damaged DNA binding;DNA-directed DNA polymerases
	AT2G42570	-2.12607	7.71941e-12	-2.21899	1.94534e-11	-0.0884791	1	TRICHOME BIREFRINGENCE-LIKE 39
	AT5G13930	-2.12456	0.00601121	-1.57132	4.88338e-05	0.571525	1	Chalcone and stilbene synthase family protein
	AT3G52030	-2.11631	7.11649e-11	-1.28562	0.000137602	0.838135	0.0625198	F-box family protein with WD40/YVTN repeat doamin
	AT5G10240	-2.11079	9.01419e-12	-2.37511	5.6704e-12	-0.261345	0.803035	asparagine synthetase 3
	AT3G63470	-2.10897	1.95476e-06	-2.78047	8.43205e-09	-0.668873	0.619722	serine carboxypeptidase-like 40
	AT4G15330	-2.10634	8.2682e-05	-2.57648	0.000408266	-0.474327	1	cytochrome P450, family 705, subfamily A, polypeptide 1
	AT2G05180	-2.10541	7.96695e-08	-2.70951	1.03077e-08	-0.605178	0.485399	cytochrome P450, family 705, subfamily A, polypeptide 6
	AT1G07485	-2.10364	1.08425e-05	-2.21541	4.13056e-06	-0.109931	1	0
	AT1G15580	-2.09996	3.59349e-07	-2.61781	3.52452e-07	-0.510296	1	indole-3-acetic acid inducible 5
	AT2G24510	-2.09396	8.633e-06	-1.79012	0.000486965	0.309643	1	F-box associated ubiquitination effector family protein
	AT1G13670	-2.09083	2.84232e-05	-4.5988	1.1163e-10	-2.50696	0.0360404	0
	AT2G24980	-2.08659	1.85634e-06	-3.04897	6.38259e-10	-0.960002	0.403992	Proline-rich extensin-like family protein
	AT4G15810	-2.0858	8.01822e-14	-1.23118	0.000685118	0.858589	0.0797084	P-loop containing nucleoside triphosphate hydrolases superfamily protein
	AT1G76740	-2.08326	5.93834e-06	-1.40511	0.0067563	0.683769	0.609983	0
	AT2G37380	-2.07401	1.16423e-05	-3.61992	2.47186e-09	-1.54162	0.0569905	0
	AT3G43120	-2.05808	0.00665773	-2.38399	0.00833567	-0.311756	1	SAUR-like auxin-responsive protein family
	AT1G29420	-2.05549	4.91076e-12	-1.52658	7.26353e-07	0.53525	0.250434	SAUR-like auxin-responsive protein family
	AT4G15290	-2.05547	4.531e-12	-1.79729	3.73791e-09	0.263469	1	Cellulose synthase family protein
	AT5G03870	-2.05546	1.18972e-06	-1.31061	0.00705072	0.749877	0.393195	Glutaredoxin family protein
	AT2G32530	-2.05525	7.11329e-12	-1.60024	4.27829e-07	0.462419	0.218229	cellulose synthase-like B3
	AT5G23950	-2.04756	1.61268e-09	-1.67751	1.70666e-07	0.373168	0.847615	Calcium-dependent lipid-binding (CaLB domain) family protein
	AT1G06850	-2.04572	9.58909e-09	-1.17679	0.0015225	0.87801	0.134661	basic leucine-zipper 52
	AT1G80690	-2.04021	1.88596e-09	-1.04042	0.00355354	1.00402	0.021295	PPPDE putative thiol peptidase family protein
	AT5G17780	-2.03631	0.000193138	-1.77053	0.00301657	0.264123	1	alpha/beta-Hydrolases superfamily protein
	AT1G30530	-2.03061	8.33694e-08	-2.3848	4.40063e-17	-0.350332	1	UDP-glucosyl transferase 78D1
	AT5G43745	-2.01805	2.44729e-13	-1.53557	9.07663e-06	0.488136	0.408019	Protein of unknown function (DUF1012)
	AT5G44190	-2.01395	4.4216e-15	-1.63108	2.11461e-10	0.388175	0.466518	GOLDEN2-like 2
	AT4G21903	-2.00592	2.97092e-07	-3.10375	9.82675e-17	-1.09356	0.0828528	MATE efflux family protein
	AT4G18760	-1.99381	8.2611e-09	-1.13891	0.000964072	0.862228	0.0656556	receptor like protein 51
	AT2G45190	-1.99307	1.28612e-06	-1.40895	0.00131158	0.587097	0.464538	Plant-specific transcription factor YABBY family protein
	AT3G53270	-1.98262	8.62102e-12	-1.64924	3.81408e-08	0.336624	0.78243	Small nuclear RNA activating complex (SNAPc), subunit SNAP43 protein
	AT5G66590	-1.98065	4.07425e-07	-2.3145	5.00527e-13	-0.324693	1	CAP (Cysteine-rich secretory proteins, Antigen 5, and Pathogenesis-related 1 protein) superfamily protein
	AT2G01918	-1.97358	3.38542e-09	-1.94251	1.55085e-06	0.0318242	1	PsbQ-like 3
	AT4G28150	-1.97328	0.000419737	-1.88882	0.00394694	0.0920771	1	Protein of unknown function (DUF789)
	AT1G23460	-1.97187	1.13665e-08	-1.81943	6.15863e-05	0.152451	1	Pectin lyase-like superfamily protein
	AT5G66920	-1.96409	8.50391e-11	-1.0583	0.000139176	0.91338	0.020746	SKU5 similar 17
	AT5G51930	-1.96297	0.00997274	-2.02208	2.26542e-05	-0.0368922	1	Glucose-methanol-choline (GMC) oxidoreductase family protein
	AT1G28010	-1.96175	2.39396e-07	-2.82653	2.19529e-14	-0.87344	0.280383	P-glycoprotein 14
	AT3G15950	-1.96128	0.00351206	-1.88902	0.000177242	0.0792008	1	DNA topoisomerase-related
	AT5G04820	-1.94949	4.2525e-06	-1.36294	0.00300399	0.594955	0.561312	ovate family protein 13
	AT1G59124	-1.94446	7.62916e-06	-1.68296	5.39525e-05	0.257537	1	Disease resistance protein (CC-NBS-LRR class) family
	AT5G04960	-1.94178	1.3522e-05	-2.24992	5.81907e-06	-0.306504	1	Plant invertase/pectin methylesterase inhibitor superfamily
	AT3G23670	-1.93969	8.1058e-05	-2.10339	1.48483e-06	-0.143135	1	phragmoplast-associated kinesin-related protein, putative
	AT2G13610	-1.93707	1.37339e-05	-1.64578	0.000272496	0.29091	1	ABC-2 type transporter family protein
	AT3G51190	-1.93662	0.000136462	-2.40502	1.40696e-05	-0.486892	1	Ribosomal protein L2 family
	AT3G07350	-1.93426	9.93032e-08	-1.51801	6.91149e-06	0.421551	0.814347	Protein of unknown function (DUF506)
	AT4G18910	-1.92846	4.76494e-05	-3.38419	9.23299e-12	-1.4574	0.0315813	NOD26-like intrinsic protein 1;2
	AT1G02810	-1.92086	0.000785239	-2.25115	9.48626e-07	-0.321769	1	Plant invertase/pectin methylesterase inhibitor superfamily
	AT5G12900	-1.91945	1.34058e-07	-1.71423	2.30646e-10	0.210553	1	0
	AT4G14010	-1.91712	0.0044653	-1.96104	0.00726926	-0.0312457	1	ralf-like 32
	AT5G58480	-1.91509	4.84883e-07	-1.30583	0.000827606	0.616411	0.390463	O-Glycosyl hydrolases family 17 protein
	AT1G46480	-1.9143	4.73868e-05	-1.67487	0.00178463	0.233383	1	WUSCHEL related homeobox 4
	AT4G24930	-1.9137	3.80741e-12	-2.54897	7.29251e-21	-0.628455	0.0745391	thylakoid lumenal 17.9 kDa protein, chloroplast
	AT3G63110	-1.90804	1.60738e-06	-1.87355	2.12402e-06	0.0340167	1	isopentenyltransferase 3
	AT5G20050	-1.90625	2.50122e-07	-1.78962	1.72242e-05	0.118971	1	Protein kinase superfamily protein
	AT3G10840	-1.89809	7.52416e-05	-1.00529	4.40563e-05	0.904869	0.202733	alpha/beta-Hydrolases superfamily protein
	AT4G11160	-1.89771	8.32525e-16	-1.81038	3.38497e-14	0.0902291	1	Translation initiation factor 2, small GTP-binding protein
	AT4G35060	-1.89626	0.00274543	-2.24169	0.000506346	-0.345665	1	Heavy metal transport/detoxification superfamily protein
	AT1G78040	-1.89117	1.27912e-09	-1.25919	7.47932e-08	0.641248	0.14514	Pollen Ole e 1 allergen and extensin family protein
	AT5G47870	-1.89103	5.66967e-10	-1.64757	7.4036e-09	0.25035	1	0
	AT4G17300	-1.89011	5.36895e-10	-1.04168	3.26155e-05	0.856549	0.0237629	Class II aminoacyl-tRNA and biotin synthetases superfamily protein
	AT1G21910	-1.8888	2.15733e-06	-1.25003	0.00415176	0.639153	0.223346	Integrase-type DNA-binding superfamily protein
	AT4G25050	-1.88849	3.46076e-10	-1.03254	0.000331486	0.865258	0.0167461	acyl carrier protein 4
	AT4G11530	-1.88732	1.51922e-07	-2.26874	2.6733e-10	-0.381674	0.63441	cysteine-rich RLK (RECEPTOR-like protein kinase) 34
	AT1G30520	-1.8851	2.24943e-16	-1.849	1.49183e-15	0.0407385	1	acyl-activating enzyme 14
	AT4G17180	-1.86871	7.78559e-06	-1.41045	0.00152531	0.467137	0.679481	O-Glycosyl hydrolases family 17 protein
	AT4G19020	-1.86825	6.90699e-12	-1.35269	6.50459e-06	0.518331	0.200146	chromomethylase 2
	AT3G09010	-1.86801	4.27969e-09	-1.69211	7.62768e-08	0.176262	1	Protein kinase superfamily protein
	AT3G19553	-1.86763	2.3595e-08	-1.13093	0.00227714	0.739567	0.110475	Amino acid permease family protein
	AT5G17710	-1.85277	1.23831e-15	-1.17645	1.64504e-06	0.681128	0.0118915	Co-chaperone GrpE family protein
	AT5G08170	-1.85173	2.70058e-13	-1.23393	6.91178e-07	0.623855	0.0376328	porphyromonas-type peptidyl-arginine deiminase family protein
	AT2G34060	-1.84935	6.23328e-05	-3.10446	2.95828e-05	-1.24776	0.193157	Peroxidase superfamily protein
	AT2G43260	-1.84238	1.04587e-06	-1.20913	0.00295036	0.636875	0.455058	F-box and associated interaction domains-containing protein
	AT3G54500	-1.84125	5.10245e-08	-1.20146	0.000475707	0.643929	0.0683003	0
	AT1G77690	-1.84113	4.30918e-05	-1.45466	5.82836e-06	0.387665	1	like AUX1 3
	AT3G45940	-1.84107	4.84901e-05	-1.49568	0.00922737	0.349627	1	Glycosyl hydrolases family 31 protein
	AT5G62930	-1.83802	3.32986e-10	-1.13853	0.000275064	0.704041	0.0727226	SGNH hydrolase-type esterase superfamily protein
	AT1G01800	-1.83793	6.37832e-12	-1.90771	1.67609e-10	-0.0667563	1	NAD(P)-binding Rossmann-fold superfamily protein
	AT5G04200	-1.83488	1.58905e-07	-1.70912	0.000244891	0.13173	1	metacaspase 9
	AT5G01510	-1.82691	3.37776e-05	-1.17505	0.00213143	0.654159	0.503685	Protein of unknown function, DUF647
	AT1G49405	-1.82565	0.00399139	-1.86617	0.00852782	-0.0393962	1	Uncharacterised protein family (UPF0497)
	AT5G49950	-1.8212	7.03458e-09	-1.84371	2.03137e-08	-0.0175612	1	alpha/beta-Hydrolases superfamily protein
	AT4G20060	-1.82118	1.22333e-09	-1.85156	1.56641e-07	-0.0262962	1	ARM repeat superfamily protein
	AT1G09720	-1.82114	0.000404107	-2.61208	2.15246e-05	-0.786023	0.801106	Kinase interacting (KIP1-like) family protein
	AT2G37120	-1.81786	0.00540718	-2.60911	0.000727597	-0.785077	1	S1FA-like DNA-binding protein
	AT4G00950	-1.81635	2.59043e-06	-2.00227	6.68553e-06	-0.181814	1	Protein of unknown function (DUF688)
	AT2G22040	-1.80925	0.000178822	-2.29022	5.21705e-05	-0.482362	1	Transducin/WD40 repeat-like superfamily protein
	AT3G53590	-1.80278	3.45236e-05	-2.26359	6.28705e-07	-0.460103	0.770408	Leucine-rich repeat protein kinase family protein
	AT5G38970	-1.7996	0.00791193	-2.07603	0.000981791	-0.267464	1	brassinosteroid-6-oxidase 1
	AT1G64640	-1.79804	6.29218e-07	-1.45186	2.17472e-05	0.346672	1	early nodulin-like protein 8
	AT1G36390	-1.79796	5.04533e-09	-1.06077	3.30988e-05	0.744271	0.0741887	Co-chaperone GrpE family protein
	AT2G15680	-1.79527	2.20479e-07	-1.27548	8.59073e-06	0.525245	0.425683	Calcium-binding EF-hand family protein
	AT5G13320	-1.7914	1.19477e-13	-1.84575	4.21242e-14	-0.0488979	1	Auxin-responsive GH3 family protein
	AT3G05900	-1.79115	5.66385e-10	-2.10696	3.96702e-16	-0.314506	0.791624	neurofilament protein-related
	AT1G55880	-1.7791	4.08743e-09	-1.03033	0.00166954	0.751204	0.116759	Pyridoxal-5'-phosphate-dependent enzyme family protein
	AT4G33640	-1.77876	2.75465e-06	-1.80971	2.97213e-07	-0.0224225	1	0
	AT2G22260	-1.77793	2.2435e-06	-2.3657	1.9136e-05	-0.573296	1	oxidoreductase, 2OG-Fe(II) oxygenase family protein
	AT4G17340	-1.77735	6.51593e-09	-0.929858	0.00094527	0.855052	0.0331234	tonoplast intrinsic protein 2;2
	AT5G49410	-1.77451	0.000689022	-1.94155	0.00135677	-0.159593	1	0
	AT1G28430	-1.76645	0.000547852	-1.69655	0.00633762	0.0699967	1	cytochrome P450, family 705, subfamily A, polypeptide 24
	AT5G17030	-1.7535	1.57222e-07	-2.10316	1.96223e-14	-0.346916	0.97029	UDP-glucosyl transferase 78D3
	AT4G34770	-1.75289	0.00802468	-2.19535	0.00344987	-0.434988	1	SAUR-like auxin-responsive protein family
	AT3G63200	-1.74918	4.11126e-08	-0.862833	0.00695494	0.891983	0.0261278	PATATIN-like protein 9
	AT5G32450	-1.73618	8.62052e-14	-1.63898	2.50846e-13	0.101313	1	RNA binding (RRM/RBD/RNP motifs) family protein
	AT5G53250	-1.7325	9.78952e-08	-1.97735	1.1163e-10	-0.237094	1	arabinogalactan protein 22
	AT4G25120	-1.72914	3.83094e-05	-2.11242	4.13125e-07	-0.382375	0.987548	P-loop containing nucleoside triphosphate hydrolases superfamily protein
	AT3G33520	-1.72742	5.33227e-11	-1.6133	3.07584e-09	0.119232	1	actin-related protein 6
	AT2G29890	-1.72346	0.000615594	-1.76699	0.000284067	-0.0406103	1	villin-like 1
	AT5G42760	-1.72134	0.00709745	-2.06504	1.59641e-09	-0.320055	1	Leucine carboxyl methyltransferase
	AT1G12490	-1.71933	0.00258686	-3.02624	2.06035e-05	-1.29122	0.0748258	F-box associated ubiquitination effector family protein
	AT5G02430	-1.71476	0.00087576	-3.09265	1.02578e-08	-1.37598	0.0249864	Transducin/WD40 repeat-like superfamily protein
	AT2G22140	-1.71306	0.000449763	-1.40587	0.00655851	0.309503	1	essential meiotic endonuclease 1B
	AT3G50090	-1.7047	5.33127e-05	-1.66231	0.00034638	0.0440832	1	Exonuclease family protein
	AT4G37170	-1.70454	4.15869e-06	-1.43153	0.000452793	0.277922	1	Pentatricopeptide repeat (PPR) superfamily protein
	AT1G04930	-1.70329	7.22744e-07	-1.67193	1.99745e-06	0.0321456	1	hydroxyproline-rich glycoprotein family protein
	AT1G80420	-1.69532	8.68109e-08	-1.95279	1.00741e-09	-0.253542	1	BRCT domain-containing DNA repair protein
	AT4G28706	-1.69346	3.88662e-05	-0.844249	0.00134252	0.86062	0.121124	pfkB-like carbohydrate kinase family protein
	AT5G27000	-1.69172	0.00701198	-2.07032	0.00177286	-0.377575	1	kinesin 4
	AT1G03870	-1.69001	1.33663e-10	-1.45141	3.76178e-08	0.244224	0.819745	FASCICLIN-like arabinoogalactan 9
	AT4G18900	-1.68806	2.63079e-06	-1.24862	0.00278646	0.443343	0.381955	Transducin/WD40 repeat-like superfamily protein
	AT3G63160	-1.68605	5.89029e-08	-1.03547	8.11832e-06	0.659715	0.121615	0
	AT4G22305	-1.68388	0.00010474	-2.2651	1.00254e-07	-0.578834	0.633727	alpha/beta-Hydrolases superfamily protein
	AT1G79990	-1.68239	1.16756e-12	-1.89386	1.00734e-14	-0.206988	1	structural molecules
	AT5G27450	-1.68145	1.02369e-12	-1.06105	3.50968e-05	0.624688	0.0844905	mevalonate kinase
	AT1G54680	-1.681	3.19811e-09	-1.88943	1.06649e-09	-0.203713	1	0
	AT1G77490	-1.67647	7.16697e-08	-2.11433	3.2822e-20	-0.42858	0.534616	thylakoidal ascorbate peroxidase
	AT1G05210	-1.67054	7.46602e-07	-1.81759	5.01552e-08	-0.140773	1	Transmembrane protein 97, predicted
	AT5G53450	-1.66775	0.00026437	-1.91087	3.84681e-05	-0.236168	1	OBP3-responsive gene 1
	AT5G07800	-1.66548	0.0045475	-1.28435	0.000137325	0.396945	1	Flavin-binding monooxygenase family protein
	AT1G05420	-1.66254	1.44324e-08	-1.1727	0.000114355	0.495338	0.380381	ovate family protein 12
	AT1G50010	-1.66244	4.47749e-13	-0.994876	1.1381e-05	0.671365	0.0214627	tubulin alpha-2 chain
	AT3G25700	-1.66168	7.76471e-08	-1.26666	0.000242258	0.398652	0.493161	Eukaryotic aspartyl protease family protein
	AT2G36120	-1.66023	4.04426e-06	-2.26634	1.49067e-09	-0.59893	0.171737	Glycine-rich protein family
	AT2G27920	-1.64542	6.80709e-09	-1.10092	0.000242253	0.550475	0.168083	serine carboxypeptidase-like 51
	AT1G62190	-1.64017	0.000108362	-1.84603	7.63567e-05	-0.209291	1	Kua-ubiquitin conjugating enzyme hybrid localisation domain
	AT4G38200	-1.63943	1.61956e-09	-1.6162	1.06533e-07	0.0257051	1	SEC7-like guanine nucleotide exchange family protein
	AT3G17609	-1.63587	0.000130244	-1.8555	4.30154e-09	-0.208575	1	HY5-homolog
	AT1G49490	-1.63414	0.000242439	-2.03229	1.75993e-06	-0.389475	1	Leucine-rich repeat (LRR) family protein
	AT2G30695	-1.63376	1.9871e-08	-2.0442	1.09735e-11	-0.404793	0.493527	0
	AT5G58200	-1.62545	4.68123e-10	-1.62828	8.18762e-08	0.0014138	1	Calcineurin-like metallo-phosphoesterase superfamily protein
	AT2G47500	-1.62294	2.45834e-07	-1.4104	0.00114763	0.213255	1	P-loop nucleoside triphosphate hydrolases superfamily protein with CH (Calponin Homology) domain
	AT3G12610	-1.62074	3.55234e-05	-1.15228	0.00142478	0.477331	0.57354	Leucine-rich repeat (LRR) family protein
	AT5G36730	-1.61891	0.00322451	-1.81765	0.00366039	-0.191609	1	F-box and associated interaction domains-containing protein
	AT3G02070	-1.61818	1.2747e-06	-1.26432	0.000924596	0.358225	0.561312	Cysteine proteinases superfamily protein
	AT5G52070	-1.61726	0.000413127	-1.46992	0.000631506	0.146357	1	Agenet domain-containing protein
	AT5G45275	-1.61699	3.3603e-05	-1.38033	2.328e-05	0.243184	1	Major facilitator superfamily protein
	AT1G17040	-1.61629	5.77055e-06	-1.17229	0.00224318	0.447892	0.549409	SH2 domain protein A
	AT5G66750	-1.61552	0.000342829	-1.87	0.00047868	-0.250293	1	chromatin remodeling 1
	AT1G78600	-1.61467	1.74751e-09	-1.25549	2.96428e-06	0.364014	0.539636	light-regulated zinc finger protein 1
	AT2G24180	-1.61371	2.34905e-11	-1.16128	1.86059e-05	0.458942	0.273477	cytochrome p450 71b6
	AT5G55320	-1.60706	0.00808733	-1.56297	0.00876132	0.0488201	1	MBOAT (membrane bound O-acyl transferase) family protein
	AT1G51080	-1.59992	1.00009e-09	-1.84119	7.807e-11	-0.234509	1	0
	AT5G63595	-1.59851	0.00367278	-2.81861	4.7892e-05	-1.22033	0.280931	flavonol synthase 4
	AT3G22060	-1.59587	6.04882e-08	-2.0367	1.29862e-06	-0.435312	0.9401	Receptor-like protein kinase-related family protein
	AT1G33170	-1.59575	8.23063e-09	-1.79474	8.04333e-16	-0.192492	1	S-adenosyl-L-methionine-dependent methyltransferases superfamily protein
	AT4G32060	-1.59414	0.000249244	-1.34738	6.52684e-05	0.246629	1	calcium-binding EF hand family protein
	AT1G73110	-1.58814	2.74323e-08	-0.980975	0.00209023	0.612155	0.0442591	P-loop containing nucleoside triphosphate hydrolases superfamily protein
	AT5G43860	-1.58768	1.06918e-06	-1.02431	0.000219893	0.570893	0.330356	chlorophyllase 2
	AT3G10280	-1.58479	1.352e-09	-1.11663	0.00841726	0.470302	0.575643	3-ketoacyl-CoA synthase 14
	AT1G06620	-1.58287	0.00127641	-1.17701	0.000338864	0.403618	0.941256	2-oxoglutarate (2OG) and Fe(II)-dependent oxygenase superfamily protein
	AT3G02660	-1.5789	2.173e-08	-0.959764	0.000414949	0.625616	0.123551	Tyrosyl-tRNA synthetase, class Ib, bacterial/mitochondrial
	AT4G29360	-1.57817	2.80693e-09	-1.12617	0.00031739	0.455804	0.465269	O-Glycosyl hydrolases family 17 protein
	AT3G15520	-1.57146	1.163e-06	-0.956018	6.59127e-05	0.624591	0.202733	Cyclophilin-like peptidyl-prolyl cis-trans isomerase family protein
	AT1G50460	-1.57098	5.16705e-09	-1.16042	8.04562e-06	0.412952	0.435524	hexokinase-like 1
	AT3G52150	-1.56108	2.536e-09	-1.34494	1.1661e-07	0.223213	0.953415	RNA-binding (RRM/RBD/RNP motifs) family protein
	AT2G39130	-1.55277	3.67916e-07	-1.63627	1.79036e-08	-0.0793348	1	Transmembrane amino acid transporter family protein
	AT1G49130	-1.54986	0.000239837	-1.27981	0.00394003	0.271754	1	B-box type zinc finger protein with CCT domain
	AT4G26790	-1.54984	1.33039e-06	-1.20843	2.70214e-06	0.34921	0.798326	GDSL-like Lipase/Acylhydrolase superfamily protein
	AT1G28110	-1.54807	1.62698e-09	-1.08141	6.31445e-06	0.471816	0.300405	serine carboxypeptidase-like 45
	AT5G18690	-1.5447	0.000353937	-2.428	5.86182e-06	-0.872825	0.507899	arabinogalactan protein 25
	AT5G67520	-1.54416	2.28165e-05	-2.24129	7.11222e-09	-0.696832	0.449272	adenosine-5'-phosphosulfate (APS) kinase 4
	AT5G24300	-1.53992	7.66117e-09	-1.20137	6.92947e-08	0.345628	0.607266	Glycogen/starch synthases, ADP-glucose type
	AT3G01500	-1.53808	2.86889e-06	-0.932817	0.000160964	0.613961	0.224004	carbonic anhydrase 1
	AT3G14172	-1.53795	3.92115e-07	-1.03768	0.00133676	0.506452	0.276261	0
	AT3G48570	-1.52946	0.000846403	-2.49532	3.65268e-06	-0.958768	0.216895	secE/sec61-gamma protein transport protein
	AT3G62030	-1.52744	1.224e-07	-1.38852	3.84958e-09	0.147562	1	rotamase CYP 4
	AT4G37470	-1.5248	3.40993e-10	-0.977934	3.12711e-05	0.551055	0.0977974	alpha/beta-Hydrolases superfamily protein
	AT1G48460	-1.51947	2.32657e-07	-1.22787	8.81991e-05	0.293506	0.946777	0
	AT2G26360	-1.51697	9.77722e-05	-1.563	0.000422022	-0.0425799	1	Mitochondrial substrate carrier family protein
	AT4G00165	-1.51674	6.69456e-07	-2.45474	5.26834e-20	-0.933504	0.0387394	Bifunctional inhibitor/lipid-transfer protein/seed storage 2S albumin superfamily protein
	AT2G26200	-1.51605	2.35019e-07	-1.08363	0.000810361	0.437103	0.529798	S-adenosyl-L-methionine-dependent methyltransferases superfamily protein
	AT1G64530	-1.51248	4.04781e-07	-1.16526	0.000145314	0.352649	0.802244	Plant regulator RWP-RK family protein
	AT2G38820	-1.51154	2.28971e-06	-1.34191	3.80243e-05	0.175477	1	Protein of unknown function (DUF506)
	AT2G23320	-1.51017	2.52162e-05	-1.37963	1.9524e-07	0.133093	1	WRKY DNA-binding protein 15
	AT1G76490	-1.5094	6.66293e-10	-0.809503	0.00408155	0.704569	0.0183617	hydroxy methylglutaryl CoA reductase 1
	AT1G56050	-1.50734	3.09602e-08	-1.90958	7.93066e-15	-0.396929	0.50662	GTP-binding protein-related
	AT5G37340	-1.4941	4.41881e-05	-1.70098	9.27135e-08	-0.202508	1	ZPR1 zinc-finger domain protein
	AT1G23790	-1.49287	0.00953602	-1.74973	0.00224877	-0.247407	1	Plant protein of unknown function (DUF936)
	AT5G66510	-1.48998	6.70351e-11	-1.11647	5.30533e-07	0.376688	0.362129	gamma carbonic anhydrase 3
	AT5G16750	-1.48489	0.00109108	-1.83704	4.23157e-07	-0.356776	1	Transducin family protein / WD-40 repeat family protein
	AT2G22900	-1.4846	5.5155e-07	-1.10093	0.00017223	0.388903	0.650896	Galactosyl transferase GMA12/MNN10 family protein
	AT2G05220	-1.48351	0.002675	-1.46154	0.00911523	0.0264564	1	Ribosomal S17 family protein
	AT3G53190	-1.48191	6.97144e-05	-1.24656	0.00723288	0.23644	1	Pectin lyase-like superfamily protein
	AT1G63940	-1.48108	4.15454e-07	-1.9077	8.26918e-10	-0.420826	0.255256	monodehydroascorbate reductase 6
	AT3G02400	-1.48063	0.00128247	-1.91684	0.000170204	-0.434775	1	SMAD/FHA domain-containing protein
	AT4G14520	-1.47832	0.0010363	-2.2012	2.93726e-05	-0.71516	0.727507	DNA-directed RNA polymerase II-related
	AT5G36160	-1.47827	3.68986e-09	-0.925673	0.000349375	0.555913	0.0762364	Tyrosine transaminase family protein
	AT5G13980	-1.47627	3.48673e-10	-1.04045	0.000228576	0.440017	0.361064	Glycosyl hydrolase family 38 protein
	AT2G40820	-1.46707	6.90995e-09	-2.17741	7.43022e-19	-0.704208	0.0264799	0
	AT3G46740	-1.46656	6.25353e-09	-0.934333	0.000703668	0.535492	0.0767444	translocon at the outer envelope membrane of chloroplasts 75-III
	AT5G49920	-1.4645	0.00685677	-1.54011	0.00701544	-0.0738871	1	Octicosapeptide/Phox/Bem1p family protein
	AT5G46700	-1.46215	4.48245e-06	-1.01545	0.0084982	0.44978	0.552132	Tetraspanin family protein
	AT1G10640	-1.4557	0.00165053	-1.43774	0.00229613	0.026954	1	Pectin lyase-like superfamily protein
	AT4G33260	-1.45496	0.00983285	-2.27706	9.85092e-14	-0.82	0.425299	Transducin family protein / WD-40 repeat family protein
	AT3G10700	-1.45438	3.26715e-09	-1.87354	3.75712e-11	-0.413556	0.578594	galacturonic acid kinase
	AT3G22420	-1.45069	6.98563e-08	-0.711814	0.00907916	0.745503	0.0202152	with no lysine (K) kinase 2
	AT5G54400	-1.4493	0.00010854	-1.64795	3.56443e-07	-0.192708	1	S-adenosyl-L-methionine-dependent methyltransferases superfamily protein
	AT4G31010	-1.44522	5.80048e-05	-1.8061	6.87189e-09	-0.358584	1	RNA-binding CRS1 / YhbY (CRM) domain-containing protein
	AT4G36030	-1.44448	0.00239729	-1.64065	0.000428729	-0.188656	1	armadillo repeat only 3
	AT1G01900	-1.44242	0.000156532	-1.18564	0.00823826	0.260971	1	subtilase family protein
	AT4G19030	-1.43983	0.00453937	-3.02702	2.00737e-06	-1.58339	0.0821997	NOD26-like major intrinsic protein 1
	AT5G15948	-1.43911	6.62225e-07	-1.6973	1.29429e-09	-0.255501	1	conserved peptide upstream open reading frame 10
	AT1G23160	-1.43841	1.45154e-08	-0.936076	0.000248282	0.506247	0.216145	Auxin-responsive GH3 family protein
	AT2G38140	-1.43817	6.88659e-06	-0.866564	0.00438389	0.580936	0.177347	plastid-specific ribosomal protein 4
	AT4G25810	-1.41988	0.000356155	-1.85818	9.45774e-06	-0.436275	0.452628	xyloglucan endotransglycosylase 6
	AT1G64890	-1.4081	4.55405e-06	-1.36341	0.000356564	0.0491956	1	Major facilitator superfamily protein
	AT1G63730	-1.40418	2.00197e-06	-1.42003	0.0013657	-0.0137842	1	Disease resistance protein (TIR-NBS-LRR class) family
	AT2G31010	-1.40085	2.60508e-06	-1.30866	3.75418e-05	0.0980109	1	Protein kinase superfamily protein
	AT5G10220	-1.40038	0.000193642	-2.03695	4.56829e-13	-0.626541	0.263719	annexin 6
	AT1G12500	-1.39803	0.000110769	-1.46697	2.43165e-07	-0.0609243	1	Nucleotide-sugar transporter family protein
	AT4G33490	-1.39736	1.04967e-05	-1.35444	7.24651e-06	0.0495597	1	Eukaryotic aspartyl protease family protein
	AT4G35120	-1.39562	0.000588807	-2.37318	4.39121e-06	-0.977801	0.223047	Galactose oxidase/kelch repeat superfamily protein
	AT3G46550	-1.38867	6.75314e-10	-0.736049	0.00414845	0.657436	0.0319183	Fasciclin-like arabinogalactan family protein
	AT4G18590	-1.38678	2.58469e-06	-1.31782	1.66789e-05	0.0731563	1	Nucleic acid-binding, OB-fold-like protein
	AT1G63420	-1.38595	0.00163318	-2.21503	1.12664e-06	-0.818338	0.182538	Arabidopsis thaliana protein of unknown function (DUF821)
	AT4G24460	-1.37327	2.48508e-08	-1.24059	1.20704e-07	0.137443	1	CRT (chloroquine-resistance transporter)-like transporter 2
	AT1G58025	-1.37128	1.685e-07	-1.45602	4.7861e-07	-0.0801278	1	DNA-binding bromodomain-containing protein
	AT1G14345	-1.36783	5.32686e-06	-1.2892	7.02939e-09	0.0872581	1	NAD(P)-linked oxidoreductase superfamily protein
	AT1G64510	-1.36429	1.93458e-05	-1.3808	2.51061e-07	-0.00845434	1	Translation elongation factor EF1B/ribosomal protein S6 family protein
	AT3G08670	-1.36009	9.48258e-06	-0.751487	0.00616629	0.615717	0.137402	0
	AT5G10440	-1.36008	0.00538034	-1.74862	0.00746456	-0.39372	1	cyclin d4;2
	AT1G78230	-1.35916	9.57478e-06	-0.7473	0.00250602	0.61891	0.177431	Outer arm dynein light chain 1 protein
	AT1G66250	-1.35869	0.000190674	-1.10037	0.00138425	0.266035	1	O-Glycosyl hydrolases family 17 protein
	AT4G23500	-1.35561	0.000213058	-1.8744	7.26653e-07	-0.512579	0.77266	Pectin lyase-like superfamily protein
	AT2G47240	-1.35131	8.29844e-05	-0.96791	0.000319289	0.393087	0.612266	AMP-dependent synthetase and ligase family protein
	AT2G45770	-1.34836	4.52212e-09	-0.950766	9.84693e-05	0.403127	0.321859	signal recognition particle receptor protein, chloroplast (FTSY)
	AT3G62470	-1.34473	7.94311e-05	-1.11611	0.00437567	0.232103	1	Pentatricopeptide repeat (PPR) superfamily protein
	AT4G38550	-1.34222	0.00210948	-1.19329	0.000102868	0.148146	1	Arabidopsis phospholipase-like protein (PEARLI 4) family
	AT1G05385	-1.3399	2.23332e-07	-1.01199	0.000248449	0.331266	0.58482	photosystem II 11 kDa protein-related
	AT5G64940	-1.3381	4.27697e-07	-1.02442	3.71462e-05	0.319542	0.622038	ABC2 homolog 13
	AT3G63410	-1.33646	1.07848e-05	-1.1137	4.01479e-07	0.230298	1	S-adenosyl-L-methionine-dependent methyltransferases superfamily protein
	AT1G08980	-1.33626	0.000293761	-1.57414	8.64885e-09	-0.237154	1	amidase 1
	AT3G21770	-1.3338	0.00101315	-1.15557	0.000113597	0.187938	1	Peroxidase superfamily protein
	AT2G27810	-1.33228	7.44942e-07	-0.906532	0.00149689	0.431332	0.328232	nucleobase-ascorbate transporter 12
	AT1G15060	-1.33153	1.71201e-05	-1.29316	5.0709e-05	0.0438299	1	Uncharacterised conserved protein UCP031088, alpha/beta hydrolase
	AT1G30120	-1.32707	2.0514e-06	-1.18964	2.27001e-06	0.144344	1	pyruvate dehydrogenase E1 beta
	AT5G12860	-1.3265	2.20374e-05	-0.8274	0.00176482	0.507769	0.281781	dicarboxylate transporter 1
	AT1G13750	-1.32399	1.54168e-06	-1.65299	1.90645e-10	-0.32511	0.822234	Purple acid phosphatases superfamily protein
	AT1G72560	-1.32277	6.07483e-06	-1.1315	7.21181e-05	0.193636	1	ARM repeat superfamily protein
	AT2G28950	-1.32272	7.41936e-06	-1.24147	0.000277579	0.0849206	1	expansin A6
	AT5G41580	-1.32183	2.23169e-06	-1.25614	2.79287e-05	0.068855	1	RING/U-box superfamily protein
	AT3G20680	-1.31907	1.12615e-06	-1.96301	1.00749e-10	-0.637531	0.11429	Domain of unknown function (DUF1995)
	AT1G02080	-1.31408	2.26065e-06	-1.07934	0.000304137	0.237403	0.813643	transcription regulators
	AT5G08740	-1.31249	4.59994e-06	-0.940512	0.000432468	0.379308	0.50386	NAD(P)H dehydrogenase C1
	AT1G09800	-1.30837	0.00390387	-1.34327	0.00487266	-0.034921	1	Pseudouridine synthase family protein
	AT4G23050	-1.30679	0.000297139	-1.46884	0.00193448	-0.15739	1	PAS domain-containing protein tyrosine kinase family protein
	AT3G09820	-1.30065	8.07814e-09	-0.772194	0.00107875	0.532434	0.0740406	adenosine kinase 1
	AT3G09210	-1.29866	7.0675e-09	-1.73889	3.99876e-15	-0.435373	0.21364	plastid transcriptionally active 13
	AT5G16950	-1.298	2.0297e-07	-1.48571	1.44075e-09	-0.183851	1	0
	AT5G63120	-1.29497	0.000555569	-1.55112	0.000232685	-0.250966	1	P-loop containing nucleoside triphosphate hydrolases superfamily protein
	AT5G41960	-1.29375	0.00137987	-0.963649	0.000395502	0.337675	1	0
	AT1G16350	-1.29222	4.56624e-08	-1.21076	1.834e-06	0.0837487	1	Aldolase-type TIM barrel family protein
	AT2G31990	-1.29153	0.00842844	-1.46312	5.94722e-05	-0.171014	1	Exostosin family protein
	AT5G26780	-1.2912	3.33461e-06	-0.971327	0.000153544	0.326032	0.66093	serine hydroxymethyltransferase 2
	AT5G42830	-1.28651	0.00101315	-2.10093	1.36989e-06	-0.813868	0.182986	HXXXD-type acyl-transferase family protein
	AT4G01220	-1.28413	2.25948e-05	-0.83727	0.00878157	0.450774	0.521711	Nucleotide-diphospho-sugar transferase family protein
	AT5G04885	-1.28259	2.99439e-07	-0.864884	0.00232988	0.420247	0.392061	Glycosyl hydrolase family protein
	AT4G00234	-1.28106	0.000718612	-1.91835	2.77206e-06	-0.631871	0.53031	0
	AT5G18362	-1.28091	0.00126797	-1.23407	0.00774095	0.0519779	1	Cytokine-induced anti-apoptosis inhibitor 1, Fe-S biogenesis
	AT4G22930	-1.27578	1.03356e-07	-1.07096	0.000120674	0.209256	1	pyrimidin 4
	AT5G58250	-1.2753	7.98279e-07	-0.947368	0.000610674	0.3354	0.650544	0
	AT1G73680	-1.27453	2.49559e-06	-1.19566	1.36812e-05	0.0814962	1	alpha dioxygenase
	AT2G18710	-1.27323	1.68796e-07	-1.20188	6.76821e-08	0.076358	1	SECY homolog 1
	AT5G57940	-1.27123	4.42154e-07	-0.907633	0.000359502	0.366476	0.496134	cyclic nucleotide gated channel 5
	AT5G48460	-1.27123	0.00155582	-1.14371	0.00183969	0.135942	1	Actin binding Calponin homology (CH) domain-containing protein
	AT2G47510	-1.27041	1.48765e-07	-0.943881	6.60329e-05	0.329103	0.53148	fumarase 1
	AT2G17033	-1.26959	0.000409682	-1.65683	9.43436e-05	-0.387558	0.7461	pentatricopeptide (PPR) repeat-containing protein
	AT3G07010	-1.26914	0.00170345	-1.47379	0.000354209	-0.196923	1	Pectin lyase-like superfamily protein
	AT5G67390	-1.261	0.000999538	-2.01889	5.11776e-08	-0.749648	0.183558	0
	AT3G07020	-1.26025	1.93465e-08	-0.991795	1.49393e-05	0.272407	0.65675	UDP-Glycosyltransferase superfamily protein
	AT2G46370	-1.25265	1.12314e-07	-1.18407	1.47601e-06	0.0723711	1	Auxin-responsive GH3 family protein
	AT5G11750	-1.25204	2.26523e-05	-1.26814	6.99935e-06	-0.0136508	1	Ribosomal protein L19 family protein
	AT1G04310	-1.25202	0.00754674	-1.37465	0.00596517	-0.112701	1	ethylene response sensor 2
	AT2G27470	-1.25053	4.34862e-05	-1.01897	0.00297349	0.235782	1	nuclear factor Y, subunit B11
	AT2G26230	-1.24976	6.25151e-06	-1.48071	1.27486e-07	-0.22446	0.963404	uricase / urate oxidase / nodulin 35, putative
	AT2G16370	-1.24899	2.6587e-07	-0.996569	9.6389e-05	0.255946	0.806833	thymidylate synthase 1
	ATCG00470	-1.24719	0.000502759	-2.40338	1.21789e-11	-1.15199	0.0182781	ATP synthase epsilon chain
	AT3G27050	-1.24653	5.24128e-06	-0.81669	0.00264867	0.434846	0.458824	0
	AT1G18690	-1.24578	4.53543e-06	-1.03915	0.00021257	0.209859	1	Galactosyl transferase GMA12/MNN10 family protein
	AT5G02880	-1.24145	5.57048e-06	-1.54686	6.02652e-08	-0.30293	0.606005	ubiquitin-protein ligase 4
	AT4G05520	-1.24098	0.000507276	-0.882401	0.00370426	0.366278	0.865102	EPS15 homology domain 2
	AT5G61440	-1.23996	0.00880531	-1.85446	0.000607535	-0.613052	0.626658	atypical CYS HIS rich thioredoxin 5
	AT4G27030	-1.23951	0.000174385	-1.11422	4.49787e-06	0.132382	1	fatty acid desaturase A
	AT5G66600	-1.23868	0.00011847	-1.80713	6.02652e-08	-0.564687	0.297914	Protein of unknown function, DUF547
	AT5G07900	-1.23608	4.63112e-05	-1.03387	0.00596763	0.207506	1	Mitochondrial transcription termination factor family protein
	AT3G56290	-1.23535	0.00111552	-1.64195	3.51249e-10	-0.397467	0.787405	0
	AT4G24810	-1.22444	7.2848e-06	-1.31059	3.02155e-06	-0.0818241	1	Protein kinase superfamily protein
	AT4G14960	-1.22373	3.56249e-07	-0.863069	0.00399953	0.366957	0.548441	Tubulin/FtsZ family protein
	AT3G16850	-1.2228	1.56343e-06	-0.848819	0.00139318	0.379803	0.334464	Pectin lyase-like superfamily protein
	AT1G65040	-1.22223	2.0033e-06	-1.06067	1.11456e-05	0.167345	1	RING/U-box superfamily protein
	AT3G23880	-1.22189	0.000978422	-1.59124	0.00174909	-0.369803	1	F-box and associated interaction domains-containing protein
	AT5G08650	-1.22085	7.48197e-07	-1.13126	3.79819e-07	0.0962041	1	Small GTP-binding protein
	AT2G36130	-1.22042	2.76913e-05	-0.816706	0.00568725	0.405902	0.477338	Cyclophilin-like peptidyl-prolyl cis-trans isomerase family protein
	AT5G23870	-1.21794	0.00398895	-1.68014	0.00937414	-0.465166	0.969602	Pectinacetylesterase family protein
	AT5G27780	-1.2177	0.00320416	-1.1606	0.00281061	0.0655063	1	SAUR-like auxin-responsive protein family
	AT1G55900	-1.21396	0.000203069	-0.878754	0.00462666	0.336069	0.827225	Haloacid dehalogenase-like hydrolase (HAD) superfamily protein
	AT5G59600	-1.2132	0.00316811	-1.7722	0.000206655	-0.5553	0.668666	Tetratricopeptide repeat (TPR)-like superfamily protein
	AT5G42750	-1.21282	5.17604e-06	-0.796302	0.00453659	0.422328	0.387386	BRI1 kinase inhibitor 1
	AT1G65030	-1.21023	0.000226118	-0.935046	0.000691154	0.276864	1	Transducin/WD40 repeat-like superfamily protein
	AT5G12300	-1.20612	0.000999538	-1.735	5.07024e-07	-0.519012	0.638374	Calcium-dependent lipid-binding (CaLB domain) family protein
	AT1G71920	-1.20502	4.83004e-06	-1.27202	1.77863e-06	-0.0613335	1	HISTIDINE BIOSYNTHESIS 6B
	AT3G49290	-1.20424	3.3603e-05	-1.01882	0.00118215	0.189611	1	ABL interactor-like protein 2
	AT2G43630	-1.2032	3.97867e-07	-1.47321	1.45771e-10	-0.265133	0.75734	0
	AT5G42540	-1.1995	0.0004656	-1.39158	8.81501e-05	-0.191167	1	exoribonuclease 2
	AT1G48350	-1.19863	4.7665e-05	-1.21487	1.03965e-05	-0.00965141	1	Ribosomal L18p/L5e family protein
	AT2G40400	-1.1986	7.58347e-07	-0.986572	8.20356e-05	0.216957	0.952368	Protein of unknown function (DUF399 and DUF3411)
	AT1G21060	-1.19752	3.25883e-07	-0.754296	0.00239373	0.447996	0.211928	Protein of unknown function, DUF547
	AT2G39240	-1.19722	0.00210489	-1.18577	0.0049851	0.0138077	1	RNA polymerase I specific transcription initiation factor RRN3 protein
	AT3G01320	-1.19489	0.000526511	-1.39418	2.16388e-06	-0.199167	1	SIN3-like 1
	AT3G15140	-1.19467	1.68864e-05	-1.44978	1.37051e-06	-0.251593	1	Polynucleotidyl transferase, ribonuclease H-like superfamily protein
	AT1G14020	-1.19428	0.000119065	-0.927289	0.0092856	0.269787	0.963511	O-fucosyltransferase family protein
	AT3G01210	-1.19408	5.44798e-05	-0.892621	0.000217626	0.309193	0.798273	RNA-binding (RRM/RBD/RNP motifs) family protein
	AT1G68590	-1.19063	1.16068e-05	-1.12878	1.47601e-06	0.069465	1	Ribosomal protein PSRP-3/Ycf65
	AT2G46200	-1.18084	0.00185802	-0.967948	0.00578164	0.218381	1	0
	AT5G07830	-1.1804	0.000672771	-2.1379	3.27827e-10	-0.94671	0.0989212	glucuronidase 2
	AT1G62790	-1.17972	7.18134e-05	-2.17532	5.2872e-10	-0.992245	0.0281583	Bifunctional inhibitor/lipid-transfer protein/seed storage 2S albumin superfamily protein
	AT1G12900	-1.17681	0.000372378	-0.888727	0.000177242	0.296846	0.927872	glyceraldehyde 3-phosphate dehydrogenase A subunit 2
	AT4G00900	-1.17554	5.84534e-05	-1.7093	3.03117e-06	-0.53072	0.464132	ER-type Ca2+-ATPase 2
	AT1G55260	-1.17432	0.00427648	-1.14407	0.000348544	0.0404954	1	Bifunctional inhibitor/lipid-transfer protein/seed storage 2S albumin superfamily protein
	AT1G27500	-1.17034	9.63853e-06	-0.80011	0.00891394	0.374763	0.577945	Tetratricopeptide repeat (TPR)-like superfamily protein
	AT1G24240	-1.16809	0.000109759	-1.24156	0.000235291	-0.0707806	1	Ribosomal protein L19 family protein
	AT4G26990	-1.16585	0.00620003	-1.35272	0.0030223	-0.180411	1	0
	AT2G21620	-1.16488	0.000289356	-1.18754	0.000993541	-0.0214099	1	Adenine nucleotide alpha hydrolases-like superfamily protein
	AT1G70350	-1.16108	0.00321877	-1.68741	1.74529e-05	-0.525064	0.658908	0
	AT1G15140	-1.16101	0.000224781	-0.736359	0.00487002	0.43266	0.481808	FAD/NAD(P)-binding oxidoreductase
	AT1G03630	-1.15997	4.79005e-05	-1.17822	6.04525e-07	-0.0109775	1	protochlorophyllide oxidoreductase C
	AT1G71720	-1.15768	1.03147e-06	-1.39534	2.808e-09	-0.234178	0.869833	Nucleic acid-binding proteins superfamily
	AT5G27950	-1.15689	0.00486554	-1.2396	0.000585187	-0.0811132	1	P-loop containing nucleoside triphosphate hydrolases superfamily protein
	AT1G08750	-1.15648	8.19485e-05	-1.17849	0.000609807	-0.0158245	1	Peptidase C13 family
	AT5G67370	-1.1526	0.00391269	-1.5371	4.5353e-06	-0.374102	0.729684	Protein of unknown function (DUF1230)
	AT5G18010	-1.15015	1.58625e-05	-0.972891	0.000416284	0.182518	1	SAUR-like auxin-responsive protein family
	AT5G61580	-1.14897	2.38625e-05	-1.48716	6.34624e-09	-0.333477	0.693059	phosphofructokinase 4
	AT2G39450	-1.14878	3.30824e-05	-0.696347	0.00373607	0.460122	0.298235	Cation efflux family protein
	AT2G37050	-1.14822	1.60708e-05	-0.890696	0.00577226	0.260069	0.878429	Leucine-rich repeat protein kinase family protein
	AT1G66970	-1.14751	0.00712841	-0.891702	0.00450799	0.255495	1	SHV3-like 2
	AT4G16710	-1.14703	0.000415717	-1.17772	0.00120456	-0.024281	1	glycosyltransferase family protein 28
	AT3G25920	-1.14632	4.34533e-05	-1.17318	7.92962e-07	-0.0189021	1	ribosomal protein L15
	AT5G40950	-1.14541	1.90685e-05	-0.707498	0.00798078	0.445926	0.305986	ribosomal protein large subunit 27
	AT2G45330	-1.14477	0.00012269	-1.98587	6.74055e-10	-0.837219	0.0157939	RNA 2'-phosphotransferase, Tpt1 / KptA family
	AT1G80860	-1.14452	0.000252182	-1.09835	0.00172466	0.049801	1	phospholipid N-methyltransferase
	AT1G50450	-1.13944	9.9329e-06	-1.10435	7.1496e-05	0.0388154	1	Saccharopine dehydrogenase
	AT1G14010	-1.13902	3.9285e-05	-1.1887	1.64332e-05	-0.0452971	1	emp24/gp25L/p24 family/GOLD family protein
	AT4G38860	-1.13848	0.000872721	-0.937275	0.000389415	0.209682	1	SAUR-like auxin-responsive protein family
	AT1G27480	-1.13817	0.00196222	-1.0473	5.25169e-05	0.099387	1	alpha/beta-Hydrolases superfamily protein
	AT4G39230	-1.13382	0.000967131	-0.907385	0.00488693	0.235505	1	NmrA-like negative transcriptional regulator family protein
	AT1G15960	-1.13206	0.000331277	-1.56558	0.000399837	-0.427604	0.791502	NRAMP metal ion transporter 6
	AT1G74210	-1.13003	1.26735e-05	-1.33374	2.65545e-07	-0.198395	1	PLC-like phosphodiesterases superfamily protein
	AT5G48230	-1.12591	0.00066161	-0.779256	0.00746456	0.354228	0.747327	acetoacetyl-CoA thiolase 2
	AT1G29070	-1.12348	5.60857e-05	-1.32939	9.49013e-08	-0.19871	1	Ribosomal protein L34
	AT1G18330	-1.11941	0.000162014	-1.79754	3.34756e-13	-0.670748	0.0912339	Homeodomain-like superfamily protein
	AT2G42690	-1.11898	1.74929e-05	-1.02542	1.96979e-05	0.0998159	1	alpha/beta-Hydrolases superfamily protein
	AT1G34380	-1.11553	0.000465363	-0.94457	0.00259282	0.176752	1	5'-3' exonuclease family protein
	AT1G15390	-1.11493	6.23545e-06	-0.693676	0.00987805	0.425981	0.346357	peptide deformylase 1A
	AT1G15470	-1.11342	5.43005e-06	-0.862393	0.000499357	0.256238	0.815721	Transducin/WD40 repeat-like superfamily protein
	AT4G34090	-1.11019	0.000360261	-0.713565	0.00993867	0.404199	0.489262	0
	AT5G38410	-1.10982	0.000218358	-0.700115	0.0077606	0.417161	0.458623	Ribulose bisphosphate carboxylase (small chain) family protein
	AT2G42750	-1.10972	0.000467404	-1.64081	8.90854e-12	-0.522893	0.298001	DNAJ heat shock N-terminal domain-containing protein
	AT1G49510	-1.10887	0.00248097	-1.22339	0.00242346	-0.113816	1	embryo defective 1273
	AT5G65687	-1.10832	0.000204509	-1.45193	7.80623e-06	-0.33962	0.744864	Major facilitator superfamily protein
	AT2G39580	-1.10787	0.00573499	-1.45726	1.43562e-05	-0.348142	0.831673	0
	AT1G80650	-1.10582	4.26982e-05	-1.40096	5.85672e-07	-0.289697	0.768302	RNAse THREE-like protein 1
	AT4G01310	-1.10181	2.38873e-05	-1.03284	1.72242e-05	0.0749791	1	Ribosomal L5P family protein
	AT5G22480	-1.10168	4.20388e-05	-1.53135	1.59641e-09	-0.425792	0.466275	ZPR1 zinc-finger domain protein
	AT2G39550	-1.09994	0.00512111	-1.27225	0.00043803	-0.168944	1	Prenyltransferase family protein
	AT5G57035	-1.09745	0.000801751	-1.0375	0.000259492	0.0654047	1	U-box domain-containing protein kinase family protein
	AT5G05480	-1.09518	0.00061216	-2.15308	1.58981e-12	-1.0497	0.0271689	Peptide-N4-(N-acetyl-beta-glucosaminyl)asparagine amidase A protein
	AT1G24610	-1.09445	6.31447e-05	-1.34159	1.72618e-08	-0.240915	1	Rubisco methyltransferase family protein
	AT2G35610	-1.09246	4.31658e-06	-0.857448	0.000606647	0.237998	0.834712	xyloglucanase 113
	AT5G03240	-1.09136	0.000185275	-1.66025	2.79057e-08	-0.561773	0.124848	polyubiquitin 3
	AT3G56130	-1.08686	0.00222365	-1.46118	2.2038e-07	-0.365899	0.828456	biotin/lipoyl attachment domain-containing protein
	AT3G02280	-1.0859	0.000331222	-1.5815	4.67962e-07	-0.492618	0.247241	Flavodoxin family protein
	AT4G12970	-1.08499	0.0071368	-1.179	0.00302992	-0.0923069	1	stomagen
	AT4G10310	-1.08147	5.10626e-05	-0.937402	0.000436553	0.150784	1	high-affinity K+ transporter 1
	AT5G55390	-1.07544	5.94604e-05	-1.03479	0.000612925	0.0430437	1	ENHANCED DOWNY MILDEW 2
	AT3G29180	-1.07458	3.17243e-05	-1.21059	3.53344e-06	-0.131698	1	Protein of unknown function (DUF1336)
	AT3G23805	-1.07362	0.000233078	-1.06705	0.000754503	0.0109706	1	ralf-like 24
	AT2G39660	-1.06691	3.28496e-05	-0.930672	0.000664628	0.139606	1	botrytis-induced kinase1
	AT3G10290	-1.06612	2.87925e-05	-0.959875	0.000235339	0.111254	1	Nucleotide-sugar transporter family protein
	AT2G28000	-1.06245	4.2915e-05	-0.757889	0.00503751	0.308067	0.553528	chaperonin-60alpha
	AT1G49600	-1.06085	0.00044088	-1.16325	1.60248e-06	-0.101723	1	RNA-binding protein 47A
	AT5G47680	-1.06071	0.00218784	-1.16161	0.000417689	-0.100549	1	0
	AT2G43370	-1.05991	0.00541433	-1.19805	0.00229613	-0.13648	1	RNA-binding (RRM/RBD/RNP motifs) family protein
	AT2G21170	-1.05949	8.10721e-06	-0.782367	0.00146042	0.282111	0.670987	triosephosphate isomerase
	AT5G49820	-1.05717	2.50146e-05	-0.901453	0.000732085	0.158936	1	Protein of unknown function, DUF647
	AT1G28090	-1.05658	0.00036642	-0.881932	0.00344777	0.180041	1	Polynucleotide adenylyltransferase family protein
	AT1G48260	-1.0543	9.74197e-05	-0.81791	0.0037733	0.241415	0.831826	CBL-interacting protein kinase 17
	AT2G30500	-1.05216	0.000419216	-1.33286	5.25992e-07	-0.273902	0.931435	Kinase interacting (KIP1-like) family protein
	AT1G76280	-1.05159	0.000479125	-0.909464	0.00675051	0.145226	1	Tetratricopeptide repeat (TPR)-like superfamily protein
	AT5G51820	-1.05058	3.3603e-05	-0.788164	0.00096153	0.26798	0.772503	phosphoglucomutase
	AT1G74360	-1.04977	0.0066195	-1.69482	4.71294e-06	-0.64524	0.339606	Leucine-rich repeat protein kinase family protein
	AT4G34240	-1.04913	0.00100726	-1.29815	2.82293e-09	-0.240502	1	aldehyde dehydrogenase 3I1
	AT5G52900	-1.04794	0.000641906	-1.48157	2.43591e-05	-0.433249	0.479354	0
	AT1G03960	-1.04735	0.000141035	-1.35312	1.32595e-06	-0.301399	0.656306	Calcium-binding EF hand family protein
	AT2G25840	-1.04419	0.00144584	-1.11741	0.000250562	-0.0657308	1	Nucleotidylyl transferase superfamily protein
	AT2G39890	-1.04296	6.57973e-05	-1.04356	5.60634e-05	0.00474981	1	proline transporter 1
	AT5G09700	-1.03918	0.00190382	-1.31472	0.00680478	-0.275238	1	Glycosyl hydrolase family protein
	AT5G52440	-1.03728	4.96875e-05	-0.832701	0.00232873	0.212141	1	Bacterial sec-independent translocation protein mttA/Hcf106
	AT2G24395	-1.03666	0.000341023	-1.44862	2.84061e-07	-0.406533	0.554034	chaperone protein dnaJ-related
	AT1G08590	-1.03257	0.000660762	-1.63817	8.62485e-07	-0.601573	0.241083	Leucine-rich receptor-like protein kinase family protein
	AT1G05190	-1.03225	0.00028067	-1.50777	1.29663e-09	-0.467422	0.302673	Ribosomal protein L6 family
	AT3G12345	-1.02465	0.000145786	-0.956259	0.000121205	0.076049	1	0
	AT3G03820	-1.01939	0.00403652	-1.60866	2.64542e-05	-0.585916	0.31946	SAUR-like auxin-responsive protein family
	AT5G22020	-1.01367	0.000752965	-1.33962	0.000175025	-0.322504	0.876283	Calcium-dependent phosphotriesterase superfamily protein
	AT2G23380	-1.01023	0.00125417	-1.04838	0.00256937	-0.0321763	1	SET domain-containing protein
	AT2G45220	-1.00944	0.00621821	-2.00828	1.664e-09	-0.993294	0.0608902	Plant invertase/pectin methylesterase inhibitor superfamily
	AT1G20330	-1.00812	1.64934e-05	-0.8342	0.000436085	0.177585	1	sterol methyltransferase 2
	AT5G21070	-1.008	0.000680114	-0.806813	0.00766365	0.207823	1	0
	AT1G11870	-1.00371	6.71368e-05	-1.15851	3.09882e-06	-0.149264	1	Seryl-tRNA synthetase
	AT3G11630	-1.00297	0.00469846	-0.912425	8.84009e-05	0.101032	1	Thioredoxin superfamily protein
	AT5G22640	-0.999754	9.6201e-05	-0.914623	0.000365155	0.0893689	1	MORN (Membrane Occupation and Recognition Nexus) repeat-containing protein
	AT2G25630	-0.997434	0.000329473	-1.03219	0.000390511	-0.0290323	1	beta glucosidase 14
	AT3G02170	-0.997352	0.000303198	-0.974929	0.000910231	0.0260654	1	longifolia2
	AT4G38160	-0.995241	0.000169388	-1.15548	8.63271e-06	-0.154463	1	Mitochondrial transcription termination factor family protein
	AT5G51110	-0.994772	0.000154849	-1.48422	4.35031e-08	-0.482292	0.245811	Transcriptional coactivator/pterin dehydratase
	AT1G34430	-0.994741	0.000123646	-0.988098	0.000236755	0.00897213	1	2-oxoacid dehydrogenases acyltransferase family protein
	AT2G33800	-0.994712	0.000768945	-0.903612	0.000583579	0.0997189	1	Ribosomal protein S5 family protein
	AT1G51680	-0.990789	0.000129644	-1.37574	0.00319954	-0.385737	0.954232	4-coumarate:CoA ligase 1
	AT1G27520	-0.990627	0.000456159	-1.50281	2.92649e-08	-0.507527	0.291288	Glycosyl hydrolase family 47 protein
	AT5G22010	-0.986148	5.42239e-05	-0.866951	0.000965034	0.122417	1	replication factor C1
	AT4G38810	-0.983841	0.00849886	-1.36316	0.000124635	-0.376162	0.51625	Calcium-binding EF-hand family protein
	AT5G13710	-0.983651	0.00140832	-0.86381	0.00411135	0.120371	1	sterol methyltransferase 1
	AT3G26270	-0.983586	9.61297e-05	-1.77008	9.80837e-10	-0.780747	0.023043	cytochrome P450, family 71, subfamily B, polypeptide 25
	AT5G55220	-0.982841	0.00022096	-1.07675	1.65882e-06	-0.086688	1	trigger factor type chaperone family protein
	AT3G44890	-0.981693	0.0007681	-0.885935	0.00069001	0.102881	1	ribosomal protein L9
	AT2G31660	-0.97968	0.000591393	-0.944416	0.000679268	0.0372358	1	ARM repeat superfamily protein
	AT3G21690	-0.978771	0.000155396	-0.854388	0.00118114	0.126686	1	MATE efflux family protein
	AT3G12930	-0.971153	0.00305601	-0.892291	0.00731291	0.0849268	1	Lojap-related protein
	AT3G54210	-0.969886	0.000260171	-1.10936	9.82489e-06	-0.131887	1	Ribosomal protein L17 family protein
	AT1G21350	-0.969822	0.00361647	-1.45877	3.906e-08	-0.480826	0.420208	Thioredoxin superfamily protein
	AT1G19430	-0.968283	0.000685464	-1.09478	0.000285603	-0.122335	1	S-adenosyl-L-methionine-dependent methyltransferases superfamily protein
	AT5G64460	-0.959875	0.00369522	-0.885558	0.00024963	0.0830233	1	Phosphoglycerate mutase family protein
	AT1G78720	-0.958744	0.0066195	-2.09674	1.2614e-07	-1.13426	0.0188763	SecY protein transport family protein
	AT5G18660	-0.955638	0.000270918	-0.931334	6.56272e-05	0.0304897	1	NAD(P)-binding Rossmann-fold superfamily protein
	AT4G14230	-0.954919	5.23502e-05	-0.79933	0.000961167	0.15966	1	CBS domain-containing protein with a domain of unknown function (DUF21)
	AT4G23230	-0.953542	0.00137125	-1.21331	1.07328e-05	-0.257495	0.910212	cysteine-rich RLK (RECEPTOR-like protein kinase) 15
	AT1G26580	-0.952612	0.000295741	-1.01826	8.52139e-05	-0.06088	1	0
	AT1G20816	-0.952092	0.000124803	-1.56808	1.21206e-10	-0.610549	0.0543221	0
	AT3G27160	-0.949073	4.12254e-05	-0.917292	0.000137126	0.037288	1	Ribosomal protein S21 family protein
	AT1G14270	-0.946855	7.64139e-05	-1.09642	0.000171663	-0.14615	1	CAAX amino terminal protease family protein
	AT4G29860	-0.943607	0.00254324	-1.00101	0.00584598	-0.0532211	1	Transducin/WD40 repeat-like superfamily protein
	AT2G45550	-0.941668	0.000462736	-1.47848	4.01071e-08	-0.53268	0.0872051	cytochrome P450, family 76, subfamily C, polypeptide 4
	AT2G21320	-0.9352	0.00417272	-0.96983	0.00490367	-0.0274816	1	B-box zinc finger family protein
	AT5G65940	-0.933529	6.13699e-05	-1.11604	5.77705e-07	-0.177865	1	beta-hydroxyisobutyryl-CoA hydrolase 1
	AT2G43030	-0.931788	0.000179214	-1.27736	9.39808e-08	-0.340565	0.436759	Ribosomal protein L3 family protein
	AT4G09040	-0.931687	0.000110483	-1.18201	5.32296e-07	-0.246138	0.779925	RNA-binding (RRM/RBD/RNP motifs) family protein
	AT3G15354	-0.930323	0.000261462	-1.14455	4.64838e-06	-0.211042	1	SPA1-related 3
	AT2G17730	-0.929305	0.00100036	-1.36215	1.12677e-06	-0.427391	0.324916	NEP-interacting protein 2
	AT2G02980	-0.929206	0.00397434	-1.56764	1.63547e-07	-0.637691	0.25766	Pentatricopeptide repeat (PPR) superfamily protein
	AT5G53470	-0.928066	0.000144343	-1.04023	5.6019e-05	-0.107995	1	acyl-CoA binding protein 1
	AT5G25480	-0.927175	0.00638583	-1.1443	0.000906177	-0.214144	1	DNA methyltransferase-2
	AT5G19960	-0.924214	0.000834454	-0.937739	0.00203455	-0.00964786	1	RNA-binding (RRM/RBD/RNP motifs) family protein
	AT2G36300	-0.920263	0.00169962	-0.975295	0.000181099	-0.0532666	1	Integral membrane Yip1 family protein
	AT2G11000	-0.918001	0.000281089	-0.883236	0.000991991	0.0388699	1	MAK10 homologue
	AT2G38050	-0.916398	0.00344418	-1.24382	0.000421054	-0.322817	0.833181	3-oxo-5-alpha-steroid 4-dehydrogenase family protein
	AT2G21370	-0.915568	0.00140002	-0.802374	0.00899084	0.12109	1	xylulose kinase-1
	AT4G27440	-0.913999	0.000180429	-0.820729	0.00113736	0.0977219	1	protochlorophyllide oxidoreductase B
	AT5G16150	-0.911783	0.000955451	-1.03961	6.90485e-05	-0.121718	1	plastidic GLC translocator
	AT4G12060	-0.911	0.00222739	-0.876401	0.0016554	0.041394	1	Double Clp-N motif protein
	AT4G00240	-0.907237	0.000578132	-1.52577	1.1459e-09	-0.615158	0.119	phospholipase D beta 2
	AT3G17170	-0.905534	0.000174362	-1.25392	7.34014e-08	-0.343383	0.456439	Translation elongation factor EF1B/ribosomal protein S6 family protein
	AT5G58270	-0.904346	0.000865854	-0.980849	0.000315308	-0.0734203	1	ABC transporter of the mitochondrion 3
	AT4G35250	-0.900141	0.0023653	-1.33685	8.20835e-08	-0.429862	0.433945	NAD(P)-binding Rossmann-fold superfamily protein
	AT5G66470	-0.896417	0.00029284	-1.49917	1.56192e-10	-0.597998	0.0585641	RNA binding;GTP binding
	AT5G03540	-0.896094	0.000148528	-0.86707	0.000221853	0.0324995	1	exocyst subunit exo70 family protein A1
	AT1G19690	-0.895805	0.000719409	-0.809873	0.00489442	0.0891463	1	NAD(P)-binding Rossmann-fold superfamily protein
	AT3G24500	-0.893777	0.00810075	-1.35665	1.80426e-05	-0.456784	0.484399	multiprotein bridging factor 1C
	AT2G39010	-0.890215	0.0016703	-1.06711	3.93555e-05	-0.1709	1	plasma membrane intrinsic protein 2E
	AT5G65220	-0.888801	0.0021334	-0.952291	0.000107657	-0.0561912	1	Ribosomal L29 family protein
	AT5G64050	-0.883915	0.000293338	-0.777542	0.00199134	0.110991	1	glutamate tRNA synthetase
	AT4G28025	-0.881835	0.0014831	-0.743225	0.00834102	0.142684	1	0
	AT1G18810	-0.881007	0.00686308	-1.20394	0.000291102	-0.316534	0.900277	phytochrome kinase substrate-related
	AT3G46960	-0.880756	0.00344727	-1.16467	2.69396e-05	-0.281543	0.945872	RNA helicase, ATP-dependent, SK12/DOB1 protein
	AT3G22960	-0.875838	0.000166652	-0.726806	0.00194891	0.153297	1	Pyruvate kinase family protein
	AT1G69200	-0.873924	0.00690974	-0.817182	0.00874767	0.0578539	1	fructokinase-like 2
	AT3G60370	-0.873146	0.00218707	-1.20624	5.36714e-06	-0.327272	0.612047	FKBP-like peptidyl-prolyl cis-trans isomerase family protein
	AT5G08280	-0.872648	0.00153998	-1.22202	2.6351e-08	-0.343491	0.574112	hydroxymethylbilane synthase
	AT4G13730	-0.868145	0.000935438	-0.841979	0.00261107	0.0313145	1	Ypt/Rab-GAP domain of gyp1p superfamily protein
	AT1G06645	-0.862552	0.00329563	-1.56831	2.88986e-12	-0.703908	0.0556677	2-oxoglutarate (2OG) and Fe(II)-dependent oxygenase superfamily protein
	AT1G50840	-0.861743	0.000547738	-0.92201	0.000406924	-0.058829	1	polymerase gamma 2
	AT3G04790	-0.861451	0.00551419	-1.19421	8.07865e-07	-0.325163	0.72786	Ribose 5-phosphate isomerase, type A protein
	AT2G44640	-0.860432	0.000544572	-0.837558	0.00121812	0.0270838	1	0
	AT3G28930	-0.854369	0.00273221	-0.893971	0.00322427	-0.0315716	1	AIG2-like (avirulence induced gene) family protein
	AT4G13750	-0.851872	0.00439607	-0.945877	0.00154815	-0.0921718	1	Histidine kinase-, DNA gyrase B-, and HSP90-like ATPase family protein
	AT4G10760	-0.850307	0.00215461	-0.967381	0.00148835	-0.111838	1	mRNAadenosine methylase
	AT5G03406	-0.849722	0.00391533	-0.993072	0.00185609	-0.140166	1	Class II aaRS and biotin synthetases superfamily protein
	AT1G23730	-0.848991	0.00179818	-0.964002	7.64439e-05	-0.109652	1	beta carbonic anhydrase 3
	AT2G32230	-0.845654	0.00246315	-0.815995	0.00188803	0.03608	1	proteinaceous RNase P 1
	AT3G02780	-0.835697	0.00618565	-0.719294	0.00746378	0.123999	1	isopentenyl pyrophosphate:dimethylallyl pyrophosphate isomerase 2
	AT3G61650	-0.831226	0.00823315	-1.09494	0.00136993	-0.258775	1	gamma-tubulin
	AT3G25660	-0.83013	0.000968183	-1.05862	7.02702e-06	-0.223937	0.937268	Amidase family protein
	AT4G20360	-0.825149	0.00117764	-0.900608	9.66475e-05	-0.0691581	1	RAB GTPase homolog E1B
	AT2G39670	-0.823558	0.00888616	-1.22728	3.1812e-07	-0.395837	0.509067	Radical SAM superfamily protein
	AT5G52970	-0.819853	0.00567955	-1.06938	2.69549e-05	-0.242112	0.926218	thylakoid lumen 15.0 kDa protein
	AT5G26880	-0.819378	0.00765844	-1.58966	9.85086e-09	-0.764875	0.0425406	AGAMOUS-like 26
	AT3G27180	-0.819368	0.00127288	-0.999257	0.00055228	-0.177854	1	S-adenosyl-L-methionine-dependent methyltransferases superfamily protein
	AT4G10810	-0.818058	0.00128032	-1.42894	5.81404e-06	-0.606303	0.209485	0
	AT4G33510	-0.818058	0.0026438	-1.26152	2.41478e-08	-0.436458	0.303047	3-deoxy-d-arabino-heptulosonate 7-phosphate synthase
	AT2G39930	-0.817559	0.00284552	-0.991898	0.000503434	-0.16935	1	isoamylase 1
	AT4G27600	-0.817523	0.00218747	-0.711164	0.00595752	0.111647	1	pfkB-like carbohydrate kinase family protein
	AT5G54600	-0.816153	0.00143351	-0.800593	0.00157036	0.0215058	1	Translation protein SH3-like family protein
	AT3G32930	-0.814944	0.00228265	-0.797902	0.00233513	0.022514	1	0
	AT5G07940	-0.814047	0.00241104	-0.810154	0.00516666	0.00641912	1	0
	AT5G64280	-0.810118	0.00113362	-0.641831	0.00864026	0.174463	1	dicarboxylate transporter 2.2
	AT1G06690	-0.808752	0.00908194	-1.07219	4.61507e-05	-0.256305	0.897027	NAD(P)-linked oxidoreductase superfamily protein
	AT3G11420	-0.807992	0.00402928	-1.2303	6.38028e-06	-0.416496	0.357264	Protein of unknown function (DUF604)
	AT5G26230	-0.798263	0.00297846	-1.05588	8.09176e-05	-0.252216	0.892973	0
	AT1G35680	-0.797734	0.00453937	-1.13664	7.00084e-06	-0.331502	0.621291	Ribosomal protein L21
	AT1G03600	-0.791383	0.00711721	-0.894455	0.000132746	-0.0955746	1	photosystem II family protein
	AT5G03370	-0.786674	0.00962484	-0.877273	0.00807528	-0.0846288	1	acylphosphatase family
	AT4G36480	-0.784779	0.00180731	-0.692264	0.00782871	0.0973015	1	long-chain base1
	AT3G29200	-0.783181	0.00328689	-1.34345	1.5792e-08	-0.554303	0.0853498	chorismate mutase 1
	AT5G52030	-0.778165	0.00551621	-1.27187	5.70267e-09	-0.486603	0.243034	TraB family protein
	AT1G02270	-0.772727	0.00653665	-1.06156	0.000213058	-0.285321	0.626897	Calcium-binding endonuclease/exonuclease/phosphatase family
	AT1G07320	-0.766023	0.00556054	-0.957862	3.57128e-05	-0.185848	1	ribosomal protein L4
	AT2G39950	-0.764697	0.00342197	-0.97104	0.000483458	-0.202261	1	0
	AT4G25660	-0.76359	0.00177294	-1.02218	1.87356e-05	-0.254262	0.764348	PPPDE putative thiol peptidase family protein
	AT4G16370	-0.761085	0.00239478	-1.41893	1.2351e-09	-0.653162	0.0212728	oligopeptide transporter
	AT1G31910	-0.758134	0.00199094	-0.662808	0.00988905	0.099429	1	GHMP kinase family protein
	AT5G10490	-0.757064	0.00215326	-0.964841	3.33736e-05	-0.202676	1	MSCS-like 2
	AT3G52380	-0.755434	0.00243903	-0.995323	0.000195422	-0.235963	0.932329	chloroplast RNA-binding protein 33
	AT4G08685	-0.755233	0.00904876	-1.21547	2.57275e-07	-0.453308	0.296809	Pollen Ole e 1 allergen and extensin family protein
	AT3G01370	-0.74033	0.00630485	-1.20365	5.45955e-08	-0.459665	0.270704	CRM family member 2
	AT4G25360	-0.738831	0.00501963	-1.00196	0.000165391	-0.258488	0.858226	TRICHOME BIREFRINGENCE-LIKE 18
	AT3G25860	-0.736991	0.00752011	-1.19571	7.26517e-07	-0.452709	0.284795	2-oxoacid dehydrogenases acyltransferase family protein
	AT5G60640	-0.72477	0.00251193	-0.753691	0.00289961	-0.0255868	1	PDI-like 1-4
	AT4G25370	-0.72226	0.00461378	-1.05211	7.52485e-06	-0.324501	0.515808	Double Clp-N motif protein
	AT5G28910	-0.71565	0.00697894	-1.34642	2.048e-09	-0.625302	0.0479751	0
	AT1G16020	-0.705958	0.00641575	-0.869704	0.000539248	-0.158836	1	Protein of unknown function (DUF1712)
	AT3G03710	-0.702008	0.0069384	-1.01655	1.38718e-05	-0.311845	0.588001	polyribonucleotide nucleotidyltransferase, putative
	AT1G72550	-0.692916	0.00940651	-0.771418	0.00234432	-0.0756644	1	tRNA synthetase beta subunit family protein
	AT1G52160	-0.690091	0.00853258	-0.814545	0.00155291	-0.11909	1	tRNAse Z3
	AT1G09795	-0.672649	0.00706388	-1.14706	4.37267e-07	-0.468511	0.177698	ATP phosphoribosyl transferase 2
	AT3G10270	-0.666231	0.00856486	-0.662816	0.00997007	0.00776516	1	DNA GYRASE B1
	AT5G24020	-0.645046	0.0091187	-0.683146	0.00530897	-0.03388	1	septum site-determining protein (MIND)
	AT1G75710	0.670151	0.0082593	1.18681	1.69529e-06	0.51932	0.131636	C2H2-like zinc finger protein
	AT1G06040	0.678979	0.00711818	0.75602	0.00142921	0.0824209	1	B-box zinc finger family protein
	AT3G16857	0.680793	0.00710842	0.782527	0.00105076	0.106288	1	response regulator 1
	AT1G12640	0.701022	0.00598532	0.683986	0.00839605	-0.0139071	1	MBOAT (membrane bound O-acyl transferase) family protein
	AT1G20220	0.701025	0.00818599	1.12619	1.43211e-06	0.428172	0.213424	Alba DNA/RNA-binding protein
	AT2G02050	0.716272	0.0066195	0.773184	0.00272616	0.0620725	1	NADH-ubiquinone oxidoreductase B18 subunit, putative
	AT3G60240	0.721663	0.0048398	0.835379	0.0014527	0.117345	1	eukaryotic translation initiation factor 4G
	AT1G51390	0.729224	0.00417642	0.705819	0.00816681	-0.0189029	1	NFU domain protein 5
	AT1G18740	0.734855	0.00487593	1.10099	1.19762e-05	0.3708	0.394582	Protein of unknown function (DUF793)
	AT1G15270	0.745775	0.00581572	1.04186	1.74753e-06	0.302963	0.629526	Translation machinery associated TMA7
	AT5G14780	0.749319	0.00325734	0.658939	0.00605611	-0.0844065	1	formate dehydrogenase
	AT4G37680	0.75045	0.00977617	0.821328	0.00257802	0.0764983	1	heptahelical protein 4
	AT2G20860	0.755164	0.00798327	0.805601	0.000460652	0.0582943	1	lipoic acid synthase 1
	AT4G32600	0.755848	0.00451192	0.675926	0.00782871	-0.0735632	1	RING/U-box superfamily protein
	AT5G49650	0.76042	0.00280701	0.807036	0.00114955	0.0503221	1	xylulose kinase-2
	AT3G04940	0.765001	0.00769626	1.48911	4.46497e-09	0.72924	0.0298623	cysteine synthase D1
	AT4G18070	0.767987	0.00508545	0.702546	0.00663435	-0.0588184	1	0
	AT4G23730	0.775874	0.00659815	0.841697	0.00358884	0.0730165	1	Galactose mutarotase-like superfamily protein
	AT1G29850	0.776826	0.00314916	0.691658	0.00490563	-0.0791171	1	double-stranded DNA-binding family protein
	AT5G11900	0.784674	0.00372944	1.05284	9.57052e-05	0.273927	0.723347	Translation initiation factor SUI1 family protein
	AT1G76200	0.786626	0.0048096	0.723656	0.00742474	-0.0562179	1	0
	AT5G27720	0.787182	0.00189892	0.709876	0.00915126	-0.072428	1	Small nuclear ribonucleoprotein family protein
	AT5G47750	0.791921	0.00153305	0.849518	0.000637541	0.0616551	1	D6 protein kinase like 2
	AT3G08720	0.793171	0.000897585	0.961875	9.00987e-06	0.173903	1	serine/threonine protein kinase 2
	AT5G56600	0.797175	0.00297201	0.641688	0.00665844	-0.148501	1	profilin 3
	AT1G20640	0.799044	0.00128247	0.770921	0.00160363	-0.0248892	1	Plant regulator RWP-RK family protein
	AT5G67590	0.799252	0.00258116	0.863114	0.000272516	0.0704211	1	NADH-ubiquinone oxidoreductase-related
	AT5G07710	0.803408	0.00707528	1.33777	2.03919e-07	0.537726	0.17073	Polynucleotidyl transferase, ribonuclease H-like superfamily protein
	AT1G12680	0.803726	0.00164999	1.05614	1.60611e-05	0.256487	0.751088	phosphoenolpyruvate carboxylase-related kinase 2
	AT1G45976	0.805323	0.00339086	0.847482	0.00233249	0.0468611	1	S-ribonuclease binding protein 1
	AT3G28450	0.805508	0.00827353	0.805073	0.00864671	0.00236678	1	Leucine-rich repeat protein kinase family protein
	AT3G03570	0.811764	0.0029661	0.763189	0.00462666	-0.0464777	1	Protein of unknown function (DUF3550/UPF0682)
	AT3G47610	0.81818	0.00540353	0.810556	0.00864026	-0.00271576	1	transcription regulators;zinc ion binding
	AT1G48840	0.822515	0.00171237	0.808564	0.00482707	-0.0122332	1	Plant protein of unknown function (DUF639)
	AT4G34390	0.824032	0.00146724	0.842576	0.00520751	0.0205855	1	extra-large GTP-binding protein 2
	AT2G20100	0.825371	0.00122083	1.024	0.00015174	0.202279	1	basic helix-loop-helix (bHLH) DNA-binding superfamily protein
	AT1G08770	0.830584	0.00391588	0.895914	0.003341	0.0685486	1	prenylated RAB acceptor 1.E
	AT1G04710	0.830915	0.00287701	0.768878	0.00788098	-0.059278	1	peroxisomal 3-ketoacyl-CoA thiolase 4
	AT1G34750	0.836868	0.00546106	0.844843	0.00373607	0.0103969	1	Protein phosphatase 2C family protein
	AT5G01960	0.838196	0.00148687	0.783087	0.00669555	-0.0505383	1	RING/U-box superfamily protein
	AT3G54610	0.838256	0.00217565	0.775608	0.00659176	-0.0591682	1	histone acetyltransferase of the GNAT family 1
	AT5G53940	0.839521	0.00425383	0.962474	0.00140197	0.124644	1	Yippee family putative zinc-binding protein
	AT3G11397	0.840443	0.00151617	0.963914	0.00020633	0.128411	1	prenylated RAB acceptor 1.A3
	AT3G10330	0.842396	0.00257834	0.992395	0.000374888	0.154157	1	Cyclin-like family protein
	AT2G29420	0.846689	0.00460315	1.35907	2.50943e-07	0.521794	0.304451	glutathione S-transferase tau 7
	AT3G27380	0.85015	0.00454142	1.18463	1.22707e-05	0.339992	0.508247	succinate dehydrogenase 2-1
	AT1G04290	0.852427	0.000857516	0.922272	0.00027557	0.07597	1	Thioesterase superfamily protein
	AT1G12710	0.853637	0.00304012	1.11085	2.47184e-06	0.260219	0.845379	phloem protein 2-A12
	AT4G39100	0.858622	0.0064277	1.05921	0.000107657	0.205769	1	PHD finger family protein / bromo-adjacent homology (BAH) domain-containing protein
	AT2G26970	0.859168	0.00548323	1.01856	0.00103232	0.163673	1	Polynucleotidyl transferase, ribonuclease H-like superfamily protein
	AT4G11220	0.859291	0.000476801	0.895037	0.000112589	0.040977	1	VIRB2-interacting protein 2
	AT2G36930	0.861232	0.00482748	0.819733	0.00747188	-0.0393491	1	zinc finger (C2H2 type) family protein
	AT5G47090	0.862577	0.00729867	0.927257	0.00891579	0.0690514	1	0
	AT1G67940	0.868792	0.00374485	1.22878	0.000121804	0.365864	0.575181	non-intrinsic ABC protein 3
	AT4G18280	0.870081	0.00344678	1.16431	0.00050153	0.29709	0.796735	glycine-rich cell wall protein-related
	AT1G23440	0.876965	0.00214332	0.895357	0.00110181	0.0245715	1	Peptidase C15, pyroglutamyl peptidase I-like
	AT1G67340	0.877227	0.000300098	0.922253	0.000205962	0.0486831	1	HCP-like superfamily protein with MYND-type zinc finger
	AT4G03560	0.878549	0.000482499	0.817965	0.00270155	-0.0580165	1	two-pore channel 1
	AT1G68490	0.879322	0.000567669	0.753499	0.0069162	-0.119892	1	0
	AT2G39740	0.879406	0.00453075	1.22396	4.36097e-06	0.347363	0.604509	Nucleotidyltransferase family protein
	AT4G02890	0.882573	0.000897091	0.762481	0.00164538	-0.114515	1	Ubiquitin family protein
	AT4G16430	0.882989	0.000222731	0.687024	0.00562933	-0.191252	1	basic helix-loop-helix (bHLH) DNA-binding superfamily protein
	AT5G39410	0.892022	0.00206069	0.783274	0.00270901	-0.102496	1	Saccharopine dehydrogenase
	AT4G24390	0.89333	0.000173125	0.756778	0.00166517	-0.132376	1	RNI-like superfamily protein
	AT1G68140	0.898085	0.000949268	0.797057	0.00413236	-0.0971541	1	Protein of unknown function (DUF1644)
	AT1G30810	0.899746	0.000434386	0.809991	0.00298057	-0.0862926	1	Transcription factor jumonji (jmj) family protein / zinc finger (C5HC2 type) family protein
	AT4G10100	0.900632	0.00357397	0.981798	0.00409222	0.0840685	1	co-factor for nitrate, reductase and xanthine dehydrogenase 7
	AT3G07770	0.903386	0.00721797	0.98657	0.000147406	0.0838868	1	HEAT SHOCK PROTEIN 89.1
	AT3G48000	0.904113	0.0031604	0.784399	0.00403343	-0.111677	1	aldehyde dehydrogenase 2B4
	AT1G09645	0.906895	0.00117726	0.846027	0.00298242	-0.055248	1	0
	AT2G16720	0.908627	0.00704651	0.934699	0.00468808	0.029557	1	myb domain protein 7
	AT3G29350	0.912812	0.000333352	1.18887	1.8507e-06	0.281917	0.707024	histidine-containing phosphotransmitter 2
	AT2G46070	0.918004	0.000212886	0.846614	0.000949829	-0.0673283	1	mitogen-activated protein kinase 12
	AT5G09670	0.929085	0.00860548	1.03299	0.000742326	0.110063	1	loricrin-related
	AT5G51740	0.935616	0.00708214	1.2994	1.60121e-05	0.368827	0.625376	Peptidase family M48 family protein
	AT3G06050	0.947519	0.000567669	0.947771	0.000217048	0.00615953	1	peroxiredoxin IIF
	AT2G41340	0.947544	0.00269905	0.999512	0.00270611	0.0569348	1	RNA polymerase II fifth largest subunit, D
	AT5G61220	0.950635	0.00196882	0.944007	0.00634707	0.000842812	1	LYR family of Fe/S cluster biogenesis protein
	AT3G29090	0.951003	0.00117242	1.13481	0.000171659	0.187735	1	pectin methylesterase 31
	AT3G18240	0.953776	0.000629691	0.878756	0.00637292	-0.0699299	1	Ribosomal protein S24/S35, mitochondrial
	AT5G63135	0.955383	0.00185357	1.40087	7.47792e-07	0.450732	0.305986	0
	AT2G04400	0.955468	0.000205436	1.33285	2.89221e-08	0.383083	0.400727	Aldolase-type TIM barrel family protein
	AT1G17200	0.956145	0.00549785	0.882233	0.00297535	-0.0655271	1	Uncharacterised protein family (UPF0497)
	AT1G53310	0.956448	0.000954144	0.757746	0.00385424	-0.192202	1	phosphoenolpyruvate carboxylase 1
	AT5G24890	0.959455	5.01072e-05	0.727144	0.00272616	-0.227971	0.877268	0
	AT4G03410	0.959817	0.00100981	0.897948	0.00321141	-0.0580075	1	Peroxisomal membrane 22 kDa (Mpv17/PMP22) family protein
	AT4G26070	0.963333	0.00550987	1.17311	0.00108474	0.213558	1	MAP kinase/ ERK kinase 1
	AT5G45500	0.96962	0.00158784	1.10925	0.000473412	0.141734	1	RNI-like superfamily protein
	AT2G32860	0.970708	0.000544572	1.97056	1.71254e-05	0.998926	0.0957896	beta glucosidase 33
	AT1G17455	0.974489	0.00070297	0.962058	0.000671603	-0.0049841	1	ELF4-like 4
	AT4G26510	0.975167	0.000441498	1.20256	2.16433e-06	0.233737	0.88162	uridine kinase-like 4
	AT3G12560	0.977569	7.37199e-05	0.789541	0.0012273	-0.182295	1	TRF-like 9
	AT4G19140	0.982748	0.000173034	1.41924	2.48602e-09	0.440727	0.267134	0
	AT2G20630	0.983702	3.453e-05	1.29818	7.4036e-09	0.317895	0.518821	PP2C induced by AVRRPM1
	AT5G50900	0.983824	0.000170846	1.24558	1.71254e-05	0.266655	0.876317	ARM repeat superfamily protein
	AT5G20320	0.986457	0.00107379	1.35418	4.17297e-07	0.370375	0.491168	dicer-like 4
	AT1G18210	0.988485	0.000291607	1.73399	8.6542e-07	0.7509	0.117635	Calcium-binding EF-hand family protein
	AT4G37180	0.988542	0.00247198	0.901267	0.00772663	-0.0819728	1	Homeodomain-like superfamily protein
	AT1G30070	0.99829	0.000315585	1.2185	5.54933e-06	0.226079	0.969373	SGS domain-containing protein
	AT5G38820	0.999892	0.0089436	1.43309	8.07057e-05	0.43915	0.400661	Transmembrane amino acid transporter family protein
	AT5G06370	1.00015	0.000197279	0.931832	0.000995143	-0.0627665	1	NC domain-containing protein-related
	AT5G14210	1.00297	9.13701e-05	0.864879	0.00809638	-0.134573	1	Leucine-rich repeat protein kinase family protein
	AT5G43280	1.00396	0.000202415	1.20397	1.38293e-05	0.205417	0.999527	delta(3,5),delta(2,4)-dienoyl-CoA isomerase 1
	AT5G09230	1.00621	0.00177074	0.822056	0.000852808	-0.175554	1	sirtuin 2
	AT1G19580	1.00924	3.35885e-05	1.14249	7.66963e-05	0.1354	1	gamma carbonic anhydrase 1
	AT5G44720	1.00996	0.000645672	1.21199	2.46065e-05	0.209241	1	Molybdenum cofactor sulfurase family protein
	AT5G42720	1.01076	0.000760321	0.982939	0.000337909	-0.0257226	1	Glycosyl hydrolase family 17 protein
	AT2G37470	1.01219	0.00031423	1.44655	2.97924e-09	0.440026	0.300375	Histone superfamily protein
	AT4G33000	1.01277	0.000170097	0.773351	0.00577401	-0.236008	0.908363	calcineurin B-like protein 10
	AT5G58110	1.01963	0.000166465	1.32006	1.71254e-05	0.30502	0.814042	chaperone binding;ATPase activators
	AT3G10260	1.02072	0.000233078	0.944746	0.00195652	-0.0707585	1	Reticulon family protein
	AT2G19810	1.0209	0.000243265	0.978748	5.51805e-05	-0.0408034	1	CCCH-type zinc finger family protein
	AT1G13195	1.02574	0.00122506	0.952037	0.00680478	-0.0695113	1	RING/U-box superfamily protein
	AT3G57060	1.02695	0.00409605	1.49744	7.42959e-05	0.473812	0.488509	binding
	AT1G48170	1.02709	0.00274265	1.20071	0.000302764	0.180686	1	0
	AT2G46390	1.02766	0.00016722	1.20331	4.27611e-07	0.182282	1	0
	AT4G11600	1.02814	0.00195995	1.08044	0.000211314	0.0621428	1	glutathione peroxidase 6
	AT3G05200	1.0301	0.00495995	1.08619	0.00285843	0.058707	1	RING/U-box superfamily protein
	AT1G55160	1.03074	0.000561658	0.828839	0.00188803	-0.193991	1	0
	AT2G22670	1.03371	0.000110506	1.11208	2.29977e-06	0.0851281	1	indoleacetic acid-induced protein 8
	AT1G28310	1.03459	2.32169e-05	0.951891	0.000386483	-0.0793901	1	Dof-type zinc finger DNA-binding family protein
	AT1G44920	1.04312	3.0278e-05	0.68992	0.00647707	-0.348234	0.478837	0
	AT3G03150	1.04351	0.000199536	0.930278	0.00189184	-0.107682	1	0
	AT2G01680	1.04467	1.87333e-05	0.756853	0.00343132	-0.282156	0.66884	Ankyrin repeat family protein
	AT3G56950	1.04531	0.00151899	1.0324	0.00224889	-0.00388876	1	small and basic intrinsic protein 2;1
	AT1G13990	1.05026	0.000605047	0.839114	0.00315413	-0.202514	1	0
	AT2G47350	1.05061	0.000110546	1.06658	1.6772e-05	0.0187206	1	HIT zinc finger ;PAPA-1-like conserved region
	AT2G39880	1.0544	0.00636727	1.22957	0.00177241	0.179236	1	myb domain protein 25
	AT3G03450	1.05472	0.00063252	1.14739	0.000338398	0.0975969	1	RGA-like 2
	AT2G47470	1.05539	5.44031e-06	1.47368	2.49606e-12	0.423212	0.203636	thioredoxin family protein
	AT4G33945	1.05796	0.00208919	1.17298	0.000570606	0.120053	1	ARM repeat superfamily protein
	AT2G38740	1.05876	0.000228584	1.13936	1.47374e-05	0.0875013	1	Haloacid dehalogenase-like hydrolase (HAD) superfamily protein
	AT3G54460	1.06359	2.03998e-05	0.932871	0.000195563	-0.127607	1	SNF2 domain-containing protein / helicase domain-containing protein / F-box family protein
	AT5G18670	1.06692	0.000137107	1.42768	8.3776e-08	0.365859	0.496214	beta-amylase 3
	AT1G66880	1.07105	0.00219247	1.46502	1.92962e-06	0.395851	0.593814	Protein kinase superfamily protein
	AT5G03460	1.07114	6.44544e-06	0.872887	0.000352294	-0.19316	1	0
	AT3G55090	1.07536	0.00259684	1.81893	3.01693e-07	0.746123	0.0190188	ABC-2 type transporter family protein
	AT4G12040	1.07624	2.22395e-05	0.75768	0.00295558	-0.312858	0.56853	A20/AN1-like zinc finger family protein
	AT5G44005	1.07657	0.00334715	1.74076	5.3298e-11	0.669086	0.132534	0
	AT1G05170	1.07815	4.96581e-05	0.987415	0.000398565	-0.0864962	1	Galactosyltransferase family protein
	AT3G25400	1.0805	0.00099209	1.34572	0.00163911	0.266277	1	0
	AT2G29660	1.08199	0.000713227	0.938307	0.00450194	-0.141374	1	zinc finger (C2H2 type) family protein
	AT1G54150	1.08634	2.53081e-05	0.842983	0.00272378	-0.237816	0.891774	E3 Ubiquitin ligase family protein
	AT5G65520	1.08644	0.00291175	1.47818	3.62642e-05	0.397094	0.538203	Tetratricopeptide repeat (TPR)-like superfamily protein
	AT1G73710	1.08698	0.00128354	1.05808	0.00197819	-0.026951	1	Pentatricopeptide repeat (PPR) superfamily protein
	AT1G74410	1.08919	8.75154e-05	1.36169	3.96211e-05	0.27873	0.924108	RING/U-box superfamily protein
	AT5G02160	1.08977	2.03345e-05	0.772237	0.00300513	-0.310405	0.62721	0
	AT5G43920	1.09094	0.000223842	1.30438	2.36376e-05	0.219649	1	transducin family protein / WD-40 repeat family protein
	AT1G59980	1.09103	0.00622964	1.50691	6.92466e-06	0.417426	0.620041	ARG1-like 2
	AT4G32050	1.09118	0.004326	1.22292	0.00187218	0.134228	1	neurochondrin family protein
	AT2G20530	1.09597	0.00134333	1.56022	3.29945e-08	0.464713	0.376566	prohibitin 6
	AT4G26710	1.09628	0.000206987	0.802155	0.00358884	-0.285979	0.838406	ATPase, V0 complex, subunit E
	AT1G11360	1.09757	3.92139e-05	0.974124	0.000716817	-0.119353	1	Adenine nucleotide alpha hydrolases-like superfamily protein
	AT4G28060	1.09874	0.000179595	0.900247	0.000222452	-0.190594	1	Cytochrome c oxidase, subunit Vib family protein
	AT1G05600	1.10028	0.00756043	1.42634	9.97276e-05	0.327582	0.87716	Tetratricopeptide repeat (TPR)-like superfamily protein
	AT5G35750	1.10301	6.25847e-05	0.750109	0.00578742	-0.350865	0.544327	histidine kinase 2
	AT4G24580	1.10318	0.00728933	1.49156	0.000185028	0.392824	0.683746	Rho GTPase activation protein (RhoGAP) with PH domain
	AT3G53990	1.10532	7.92894e-06	1.12421	4.20934e-06	0.0254383	1	Adenine nucleotide alpha hydrolases-like superfamily protein
	AT1G01490	1.10759	5.64298e-05	1.36333	1.98479e-09	0.262325	0.814996	Heavy metal transport/detoxification superfamily protein
	AT3G22360	1.10878	0.000466723	1.33181	6.23317e-06	0.229414	0.906044	alternative oxidase 1B
	AT2G39350	1.11193	0.000897585	1.48196	1.54229e-05	0.374388	0.520519	ABC-2 type transporter family protein
	AT5G53120	1.114	5.23735e-06	1.23292	5.18109e-08	0.123623	1	spermidine synthase 3
	AT1G72020	1.11602	2.28507e-06	0.789437	0.000892012	-0.321299	0.511105	0
	AT1G52520	1.11694	0.00378889	1.22911	0.00142785	0.113572	1	FAR1-related sequence 6
	AT5G10600	1.12308	8.48333e-05	1.17337	5.73438e-06	0.0526229	1	cytochrome P450, family 81, subfamily K, polypeptide 2
	AT1G16310	1.12766	3.56572e-05	1.38583	1.38722e-09	0.263362	0.812573	Cation efflux family protein
	AT2G20740	1.13008	0.000476901	0.930863	0.00399703	-0.19759	1	Tetraspanin family protein
	AT4G02715	1.13109	8.58034e-06	1.061	3.17002e-05	-0.0647946	1	0
	AT5G41410	1.13268	0.000157802	0.815865	0.00828093	-0.310089	0.613751	POX (plant homeobox) family protein
	AT4G30000	1.13294	0.000693767	1.30235	0.000143369	0.173065	1	Dihydropterin pyrophosphokinase / Dihydropteroate synthase
	AT2G40815	1.13518	0.000597829	0.954053	0.00376755	-0.179146	1	Calcium-dependent lipid-binding (CaLB domain) family protein
	AT2G43230	1.13535	6.97125e-05	1.48611	4.30347e-09	0.355934	0.471393	Protein kinase superfamily protein
	AT1G67710	1.13809	0.0014625	1.53617	1.14721e-05	0.401029	0.650712	response regulator 11
	AT5G08590	1.14018	3.38624e-05	0.895619	0.000367435	-0.238035	0.973526	SNF1-related protein kinase 2.1
	AT2G30350	1.14304	0.00168836	1.7729	3.75348e-06	0.635583	0.275471	Excinuclease ABC, C subunit, N-terminal
	AT4G17100	1.14564	6.74534e-06	0.840153	0.00198093	-0.301018	0.709778	0
	AT3G20630	1.1504	7.68793e-06	1.8233	3.20139e-16	0.675827	0.0262334	ubiquitin-specific protease 14
	AT4G25100	1.1545	0.000267103	1.79561	1.7837e-13	0.649534	0.0892861	Fe superoxide dismutase 1
	AT1G43910	1.15457	0.00969917	1.6771	5.85064e-05	0.524272	0.532527	P-loop containing nucleoside triphosphate hydrolases superfamily protein
	AT5G51050	1.15923	7.87314e-05	1.47547	3.68742e-08	0.321679	0.590683	Mitochondrial substrate carrier family protein
	AT5G04750	1.16178	0.00115769	1.48776	0.000477383	0.334389	0.757355	F1F0-ATPase inhibitor protein, putative
	AT1G71860	1.16206	7.24712e-06	0.84263	0.000491334	-0.313058	0.64516	protein tyrosine phosphatase 1
	AT3G20740	1.16319	0.000127108	1.14861	0.000242056	-0.0122812	1	Transducin/WD40 repeat-like superfamily protein
	AT3G09830	1.16391	4.35387e-05	0.805737	0.00864026	-0.355241	0.567894	Protein kinase superfamily protein
	AT5G52450	1.16525	0.00242759	2.06266	5.54706e-15	0.898398	0.029698	MATE efflux family protein
	AT1G12860	1.16754	1.20119e-05	1.63288	2.90896e-11	0.469683	0.259418	basic helix-loop-helix (bHLH) DNA-binding superfamily protein
	AT4G36960	1.16948	7.32293e-07	0.903735	0.000306271	-0.261047	0.785413	RNA-binding (RRM/RBD/RNP motifs) family protein
	AT5G57230	1.16976	0.0016261	1.75145	7.65041e-06	0.588989	0.26972	Thioredoxin superfamily protein
	AT5G37370	1.17429	3.04514e-05	1.11068	6.59861e-05	-0.0603815	1	PRP38 family protein
	AT1G72270	1.17439	3.76655e-05	0.937115	0.00356311	-0.232691	0.942083	0
	AT2G34530	1.17775	0.00225325	1.44046	7.72026e-05	0.263837	1	0
	AT1G01550	1.18525	2.22663e-07	1.14642	1.35533e-07	-0.03531	1	Protein of unknown function (DUF793)
	AT5G51690	1.18566	3.23695e-07	0.947501	0.00036885	-0.232966	0.918927	1-amino-cyclopropane-1-carboxylate synthase 12
	AT1G04400	1.18674	2.96076e-05	1.00809	1.77234e-05	-0.171418	1	cryptochrome 2
	AT1G21390	1.18707	0.00061428	1.6394	4.00531e-06	0.457159	0.414416	embryo defective 2170
	AT2G03690	1.18724	4.74434e-06	0.847127	0.00490182	-0.335605	0.516329	coenzyme Q biosynthesis Coq4 family protein / ubiquinone biosynthesis Coq4 family protein
	AT2G01220	1.1897	2.66691e-05	1.47491	1.31451e-07	0.289729	0.739384	Nucleotidylyl transferase superfamily protein
	AT1G03730	1.18976	0.000489116	1.12158	0.00138172	-0.0652823	1	0
	AT1G23710	1.1909	0.00127224	1.26042	2.96943e-05	0.0707688	1	Protein of unknown function (DUF1645)
	AT1G50890	1.19442	0.00483841	1.27032	0.00608869	0.0812084	1	ARM repeat superfamily protein
	AT5G46180	1.20056	5.3384e-05	1.30768	1.97877e-05	0.115396	1	ornithine-delta-aminotransferase
	AT3G16740	1.21261	0.00125943	1.11293	0.00231324	-0.0920986	1	F-box and associated interaction domains-containing protein
	AT1G18350	1.21361	0.00947316	0.964083	0.00834102	-0.250261	1	MAP kinase kinase 7
	AT2G39760	1.21497	5.18782e-07	0.935508	0.000494477	-0.275517	0.712492	BTB/POZ/MATH-domains containing protein
	AT3G23340	1.21502	2.18563e-07	0.853039	0.000497809	-0.357843	0.418879	casein kinase I-like 10
	AT1G56700	1.21612	1.93214e-05	0.96087	0.000212515	-0.248611	0.906806	Peptidase C15, pyroglutamyl peptidase I-like
	AT3G23920	1.2221	0.000993761	0.884913	0.0003079	-0.328312	0.960173	beta-amylase 1
	AT5G09410	1.22235	5.79966e-06	1.09908	4.66337e-05	-0.118789	1	ethylene induced calmodulin binding protein
	AT5G11970	1.2254	0.000994772	1.2772	0.000574013	0.0537872	1	Protein of unknown function (DUF3511)
	AT1G44750	1.22583	6.59078e-06	1.28721	0.000138116	0.0643504	1	purine permease 11
	AT5G10750	1.22584	5.80535e-05	1.61991	4.40883e-09	0.402483	0.563287	Protein of unknown function (DUF1336)
	AT1G48560	1.22657	0.000594327	1.62221	3.85083e-06	0.401884	0.569836	0
	AT4G19960	1.23335	3.01861e-07	1.00041	5.39525e-05	-0.229042	0.88648	K+ uptake permease 9
	AT2G26000	1.235	2.29542e-05	1.73756	4.05475e-10	0.506793	0.199309	zinc finger (C3HC4-type RING finger) family protein
	AT5G01950	1.23579	0.00178995	1.29349	6.80169e-07	0.0579162	1	Leucine-rich repeat protein kinase family protein
	AT1G49200	1.23648	3.17761e-06	0.772019	0.00746456	-0.458996	0.254323	RING/U-box superfamily protein
	AT1G34420	1.243	0.000484409	1.01248	0.0062322	-0.229632	1	leucine-rich repeat transmembrane protein kinase family protein
	AT3G09360	1.24462	4.35192e-05	1.28631	7.52701e-05	0.0443484	1	Cyclin/Brf1-like TBP-binding protein
	AT1G80660	1.2481	2.53997e-06	1.28792	7.85512e-07	0.0429567	1	H(+)-ATPase 9
	AT4G12560	1.25131	3.49425e-08	0.865599	0.000312039	-0.381929	0.326548	F-box and associated interaction domains-containing protein
	AT4G15240	1.25217	9.27016e-05	1.00029	0.002317	-0.249814	1	Protein of unknown function (DUF604)
	AT5G14640	1.25318	1.95146e-05	0.952528	0.00492036	-0.296566	0.694636	shaggy-like kinase 13
	AT3G51840	1.25518	2.63473e-08	0.899917	0.000636339	-0.35222	0.491215	acyl-CoA oxidase 4
	AT5G19550	1.25525	6.72929e-06	1.21165	1.64657e-06	-0.037484	1	aspartate aminotransferase 2
	AT5G05380	1.26216	0.000889156	0.985896	0.00907177	-0.275222	1	prenylated RAB acceptor 1.B3
	AT1G74590	1.26644	0.000856116	1.13413	0.000606449	-0.130551	1	glutathione S-transferase TAU 10
	AT1G56290	1.27237	1.34167e-07	0.933	6.3539e-05	-0.336319	0.518734	CwfJ-like family protein
	AT5G14900	1.27318	0.00605513	1.53588	0.00131834	0.265747	1	helicase associated (HA2) domain-containing protein
	AT1G12440	1.27536	1.37186e-05	1.48546	3.42675e-07	0.215007	1	A20/AN1-like zinc finger family protein
	AT5G10810	1.28153	2.28971e-06	1.05333	7.20059e-05	-0.221632	0.953284	enhancer of rudimentary protein, putative
	AT2G02730	1.28772	1.5848e-06	1.23782	8.05727e-06	-0.0451838	1	Protein of unknown function (DUF1664)
	AT1G04600	1.29263	0.000548679	1.12249	0.00626935	-0.167357	1	myosin XI A
	AT2G37150	1.29299	4.4579e-07	1.14143	3.05385e-05	-0.148377	1	RING/U-box superfamily protein
	AT5G44870	1.29371	0.00626418	1.46126	0.0010295	0.166455	1	Disease resistance protein (TIR-NBS-LRR class) family
	AT4G19470	1.29539	3.48892e-05	2.0492	3.68906e-15	0.75578	0.024176	Leucine-rich repeat (LRR) family protein
	AT4G01995	1.29804	0.000139266	0.844351	0.00116015	-0.443816	0.534616	0
	AT1G25480	1.29996	1.00169e-07	1.35155	3.2186e-08	0.056396	1	Aluminium activated malate transporter family protein
	AT1G01500	1.30332	1.14377e-05	1.29416	0.000260235	-0.00439213	1	Erythronate-4-phosphate dehydrogenase family protein
	AT2G44310	1.30373	0.000156181	1.85255	4.91707e-07	0.556093	0.129971	Calcium-binding EF-hand family protein
	AT2G47790	1.31047	1.67706e-06	1.17054	3.73859e-05	-0.13424	1	Transducin/WD40 repeat-like superfamily protein
	AT2G24696	1.31285	0.00155582	1.75831	8.33939e-06	0.445678	0.486692	transcriptional factor B3 family protein
	AT4G14950	1.3131	3.59699e-07	0.834771	0.00460896	-0.473274	0.219952	SNARE associated Golgi protein family
	AT2G36360	1.31384	2.67499e-06	1.33496	2.47361e-06	0.0243148	1	Galactose oxidase/kelch repeat superfamily protein
	AT1G62610	1.31722	0.000375085	1.83201	5.97522e-11	0.522273	0.332277	NAD(P)-binding Rossmann-fold superfamily protein
	AT1G53090	1.32105	7.37408e-07	1.75516	1.61249e-11	0.437517	0.245	SPA1-related 4
	AT1G13790	1.32188	0.00183367	1.92285	2.98204e-06	0.60462	0.356644	XH/XS domain-containing protein
	AT4G03156	1.32215	0.00640852	1.69554	0.000483447	0.378741	0.881013	small GTPase-related
	AT1G16340	1.3233	0.00154509	1.69441	3.77843e-11	0.381192	0.818923	Aldolase superfamily protein
	AT1G17640	1.32387	5.05149e-05	1.61828	1.60949e-05	0.295797	0.892721	RNA-binding (RRM/RBD/RNP motifs) family protein
	AT3G01020	1.3257	4.05799e-07	1.45358	1.48138e-11	0.134696	1	ISCU-like 2
	AT4G08455	1.32847	2.23513e-05	1.43826	1.12677e-06	0.11191	1	BTB/POZ domain-containing protein
	AT3G11840	1.33126	0.000918244	1.65169	0.000569033	0.326164	0.970766	plant U-box 24
	AT1G08650	1.33203	9.77722e-05	1.19207	0.000241374	-0.138511	1	phosphoenolpyruvate carboxylase kinase 1
	AT5G43430	1.33237	1.35908e-07	0.855027	0.00524566	-0.473325	0.251132	electron transfer flavoprotein beta
	AT4G37660	1.33787	0.00012269	1.31453	0.000365942	-0.0206782	1	Ribosomal protein L12/ ATP-dependent Clp protease adaptor protein ClpS family protein
	AT1G12775	1.34205	0.000979493	1.20525	0.00732721	-0.131857	1	Pentatricopeptide repeat (PPR) superfamily protein
	AT1G55270	1.35015	7.29632e-07	1.58229	1.75623e-09	0.237387	0.865682	Galactose oxidase/kelch repeat superfamily protein
	AT3G45990	1.35155	1.88753e-05	1.68952	1.45348e-07	0.341441	0.466043	Cofilin/tropomyosin-type actin-binding protein family
	AT5G13580	1.35225	7.40147e-06	1.74962	1.64171e-09	0.402267	0.34621	ABC-2 type transporter family protein
	AT5G08720	1.35443	5.24331e-08	0.965096	0.000646798	-0.384746	0.486661	0
	AT4G04080	1.35608	4.92723e-08	1.0335	1.09976e-05	-0.316479	0.664788	ISCU-like 3
	AT2G05440	1.36134	7.41562e-05	1.46361	1.58973e-06	0.109945	1	GLYCINE RICH PROTEIN 9
	AT5G53150	1.36135	3.85365e-07	1.03418	0.000719792	-0.322536	0.623073	DNAJ heat shock N-terminal domain-containing protein
	AT4G34890	1.36295	1.07519e-06	1.04931	0.000119297	-0.312031	0.621835	xanthine dehydrogenase 1
	AT5G07810	1.36317	0.00332891	1.32155	0.00768629	-0.0395049	1	SNF2 domain-containing protein / helicase domain-containing protein / HNH endonuclease domain-containing protein
	AT1G27630	1.36739	9.61429e-06	1.12389	0.00114923	-0.237545	0.963404	cyclin T 1;3
	AT3G15060	1.37111	1.72304e-05	0.951666	0.00622314	-0.412151	0.404458	RAB GTPase homolog A1G
	AT5G64370	1.37781	2.78235e-07	0.785698	0.00578083	-0.585614	0.0678348	beta-ureidopropionase
	AT5G44360	1.38132	0.00138781	1.61637	2.80812e-05	0.24103	1	FAD-binding Berberine family protein
	AT4G26310	1.38255	3.51312e-07	1.30964	9.40637e-07	-0.0669125	1	elongation factor P (EF-P) family protein
	AT4G22980	1.38736	0.000396242	2.16712	3.72739e-10	0.786256	0.032497	0
	AT2G40410	1.38799	3.93315e-06	1.6174	1.09891e-07	0.235321	0.823759	Staphylococcal nuclease homologue
	AT3G03773	1.38855	4.28482e-05	1.42463	2.073e-05	0.0393062	1	HSP20-like chaperones superfamily protein
	AT5G44730	1.38861	2.10371e-06	1.01304	0.00193258	-0.372392	0.538251	Haloacid dehalogenase-like hydrolase (HAD) superfamily protein
	AT3G01350	1.39299	9.52974e-05	1.1656	0.00228091	-0.226185	1	Major facilitator superfamily protein
	AT5G26600	1.39578	3.06087e-06	1.2212	2.80553e-05	-0.1738	1	Pyridoxal phosphate (PLP)-dependent transferases superfamily protein
	AT3G06580	1.39646	2.1759e-09	0.846321	0.000328878	-0.546053	0.0756156	Mevalonate/galactokinase family protein
	AT3G25870	1.39741	1.55249e-07	1.25201	4.39121e-06	-0.142673	1	0
	AT5G66890	1.4021	0.00328603	1.43162	0.000516058	0.0410491	1	Leucine-rich repeat (LRR) family protein
	AT3G42640	1.41232	4.18697e-05	1.90319	1.52752e-09	0.494119	0.33293	H(+)-ATPase 8
	AT1G55928	1.41308	3.12844e-05	1.94289	1.61738e-06	0.536854	0.421501	Coiled-coil domain-containing protein 55 (DUF2040)
	AT5G27550	1.41398	0.0023275	2.73347	0.000215158	1.33289	0.1258	P-loop containing nucleoside triphosphate hydrolases superfamily protein
	AT5G04950	1.42042	1.86826e-06	1.56752	3.5791e-05	0.153789	1	nicotianamine synthase 1
	AT5G53650	1.42475	4.60825e-05	1.61464	1.47541e-07	0.198456	1	0
	AT5G02130	1.42877	9.24321e-07	1.23394	2.86549e-05	-0.190604	1	Tetratricopeptide repeat (TPR)-like superfamily protein
	AT3G27620	1.43436	8.62931e-07	1.52804	1.17228e-08	0.100471	1	alternative oxidase 1C
	AT3G11900	1.43492	2.36018e-07	0.881009	0.00321847	-0.549434	0.0992683	aromatic and neutral transporter 1
	AT5G58770	1.43643	0.00435219	0.816741	0.000378966	-0.606787	0.617594	Undecaprenyl pyrophosphate synthetase family protein
	AT3G22790	1.43816	2.48508e-08	0.825858	0.00455013	-0.608524	0.0586759	Kinase interacting (KIP1-like) family protein
	AT2G34780	1.44199	5.92993e-06	1.45455	5.92824e-11	0.0139271	1	maternal effect embryo arrest 22
	AT3G07390	1.44663	9.51841e-07	2.32656	3.46056e-17	0.883136	0.0262583	auxin-responsive family protein
	AT3G49490	1.44998	4.29968e-10	0.751071	0.00449953	-0.695922	0.0157181	0
	AT3G62200	1.45062	5.51719e-06	1.18095	0.000410141	-0.268551	0.832296	Putative endonuclease or glycosyl hydrolase
	AT4G20070	1.45389	5.65609e-07	0.747936	0.00351727	-0.699006	0.0615305	allantoate amidohydrolase
	AT1G22790	1.45538	2.05528e-06	1.00312	0.00230922	-0.449602	0.407093	0
	AT3G21700	1.45577	0.00586921	1.55529	8.15172e-06	0.0962528	1	Ras-related small GTP-binding family protein
	AT2G32520	1.45712	1.42874e-09	1.16108	4.61635e-07	-0.290946	0.629493	alpha/beta-Hydrolases superfamily protein
	AT4G12390	1.45833	7.73135e-06	1.64106	9.26268e-07	0.188781	1	pectin methylesterase inhibitor 1
	AT1G71460	1.46031	2.68881e-06	1.17972	0.000245269	-0.275331	0.88283	Pentatricopeptide repeat (PPR-like) superfamily protein
	AT2G16595	1.46636	1.1367e-07	1.31914	2.82742e-06	-0.140645	1	Translocon-associated protein (TRAP), alpha subunit
	AT5G60900	1.46761	0.00520442	1.70086	0.000942159	0.23311	1	receptor-like protein kinase 1
	AT5G04250	1.46775	3.95864e-06	1.38913	0.000422161	-0.0727052	1	Cysteine proteinases superfamily protein
	AT1G59620	1.46809	3.71268e-05	1.37191	2.60508e-05	-0.094147	1	Disease resistance protein (CC-NBS-LRR class) family
	AT4G13530	1.46852	7.7204e-09	0.731403	0.00909628	-0.731127	0.0173257	0
	AT3G22550	1.47078	5.31158e-09	1.72139	1.31677e-14	0.25686	0.800936	Protein of unknown function (DUF581)
	AT5G59730	1.47207	1.17891e-10	1.27217	9.40561e-07	-0.197645	1	exocyst subunit exo70 family protein H7
	AT3G45610	1.47293	0.000356778	1.4816	0.00197199	0.0111008	1	Dof-type zinc finger DNA-binding family protein
	AT1G48530	1.47829	7.22509e-05	1.65131	1.88974e-05	0.176084	1	0
	AT2G46100	1.47861	9.38173e-07	1.1373	0.0091605	-0.334669	0.960788	Nuclear transport factor 2 (NTF2) family protein
	AT5G62570	1.47893	2.46718e-05	0.953745	0.00458277	-0.52333	0.429538	Calmodulin binding protein-like
	AT5G49630	1.48106	5.79684e-08	0.728785	0.00716216	-0.751066	0.0278235	amino acid permease 6
	AT4G03415	1.48645	9.80029e-08	2.18319	3.25221e-18	0.69954	0.0191197	Protein phosphatase 2C family protein
	AT5G01350	1.49149	8.63042e-08	1.74651	3.2613e-14	0.262054	0.89157	0
	AT4G04402	1.4934	0.0016744	2.33097	4.43133e-10	0.841011	0.111239	two-component phosphorelay mediator, putative
	AT2G37710	1.4948	2.73754e-08	1.0262	7.6231e-05	-0.466153	0.262068	receptor lectin kinase
	AT3G44100	1.49589	5.93468e-11	1.18159	1.46845e-07	-0.309625	0.52492	MD-2-related lipid recognition domain-containing protein
	AT3G25590	1.49607	7.40601e-07	1.10176	0.00118328	-0.389413	0.485606	0
	AT2G33210	1.50283	6.92675e-08	1.5952	2.88354e-11	0.0939024	1	heat shock protein 60-2
	AT3G19000	1.50738	3.89997e-05	1.15149	0.00409222	-0.349684	0.470498	2-oxoglutarate (2OG) and Fe(II)-dependent oxygenase superfamily protein
	AT1G17750	1.5106	5.51894e-05	1.30445	6.8589e-05	-0.205527	1	PEP1 receptor 2
	AT4G17640	1.51303	1.15784e-11	1.17319	3.31798e-07	-0.335314	0.478039	casein kinase II beta chain 2
	AT2G14095	1.51649	0.0012589	2.0462	1.44797e-05	0.52946	0.449512	0
	AT1G52191	1.52803	0.000200513	2.6505	3.78755e-08	1.12901	0.0175942	Thioesterase superfamily protein
	AT5G10650	1.53089	4.87868e-09	0.935174	0.00143011	-0.589303	0.0914437	RING/U-box superfamily protein
	AT1G19310	1.53278	2.31976e-06	1.02646	0.00649793	-0.503251	0.268865	RING/U-box superfamily protein
	AT4G40010	1.54088	0.00120514	1.63298	0.00161256	0.0922587	1	SNF1-related protein kinase 2.7
	AT5G35590	1.5457	4.11815e-05	2.31684	2.84665e-08	0.771704	0.0913707	proteasome alpha subunit A1
	AT3G58470	1.54897	8.94004e-06	1.1064	0.00240647	-0.435657	0.511211	nucleic acid binding;methyltransferases
	AT1G08820	1.54998	2.66691e-05	1.22985	1.34151e-07	-0.309336	1	vamp/synaptobrevin-associated protein 27-2
	AT1G55000	1.55041	1.54158e-09	1.95387	1.09234e-07	0.411014	0.620334	peptidoglycan-binding LysM domain-containing protein
	AT5G43150	1.55083	3.26482e-05	1.99782	6.83266e-12	0.456821	0.556853	0
	AT1G07870	1.55234	5.67689e-08	1.03017	0.000352922	-0.515176	0.185586	Protein kinase superfamily protein
	AT4G19880	1.55311	4.15315e-11	1.53093	1.61392e-11	-0.0164645	1	Glutathione S-transferase family protein
	AT5G64160	1.55903	3.94763e-09	1.2985	2.6453e-06	-0.255844	0.777556	0
	AT3G53440	1.56154	1.22202e-06	1.12709	0.0014594	-0.429027	0.531166	Homeodomain-like superfamily protein
	AT4G18400	1.56374	1.0479e-05	1.90854	4.54515e-07	0.35104	0.880117	0
	AT3G02410	1.56462	8.1741e-09	1.15041	1.88119e-05	-0.407531	0.387852	alpha/beta-Hydrolases superfamily protein
	AT2G01740	1.56725	0.000309301	1.24824	0.00976868	-0.318625	0.992796	Tetratricopeptide repeat (TPR)-like superfamily protein
	AT4G35730	1.57011	3.42243e-05	2.0353	4.14083e-09	0.474275	0.280049	Regulator of Vps4 activity in the MVB pathway protein
	AT3G50210	1.57055	5.69406e-09	1.60155	2.60732e-10	0.0375882	1	2-oxoglutarate (2OG) and Fe(II)-dependent oxygenase superfamily protein
	AT2G46110	1.57225	1.64934e-05	1.90395	4.39187e-08	0.335523	0.842411	ketopantoate hydroxymethyltransferase 1
	AT2G37478	1.58016	2.47598e-08	1.16567	0.000291186	-0.410386	0.438949	conserved peptide upstream open reading frame 52
	AT3G48480	1.58154	0.000708309	1.3344	1.97877e-05	-0.24689	1	Cysteine proteinases superfamily protein
	AT5G14930	1.5822	6.80416e-06	1.93672	5.45035e-08	0.360248	0.668666	senescence-associated gene 101
	AT1G13390	1.58474	8.06694e-07	1.01162	0.00170134	-0.572045	0.204881	0
	AT5G05930	1.59092	1.01279e-09	0.947284	0.00106089	-0.639714	0.0539126	guanylyl cyclase 1
	AT2G32870	1.60706	0.000462367	1.39846	5.92097e-08	-0.210519	1	TRAF-like family protein
	AT1G19600	1.60793	1.97951e-10	0.980494	0.00523162	-0.620908	0.122678	pfkB-like carbohydrate kinase family protein
	AT1G21590	1.60906	2.0135e-09	0.930439	0.000543994	-0.672422	0.0410167	Protein kinase protein with adenine nucleotide alpha hydrolases-like domain
	AT4G14600	1.61184	4.19021e-08	1.18606	0.000217674	-0.418481	0.412003	Target SNARE coiled-coil domain protein
	AT1G05160	1.61275	6.23664e-08	1.13028	0.000580658	-0.47728	0.275815	cytochrome P450, family 88, subfamily A, polypeptide 3
	AT4G24730	1.61373	3.63942e-06	1.15126	0.00468808	-0.456925	0.307832	Calcineurin-like metallo-phosphoesterase superfamily protein
	AT1G15220	1.61569	2.06632e-07	1.41378	6.67358e-05	-0.19678	1	cytochrome c biogenesis protein family
	AT3G52180	1.61609	1.62161e-09	0.879141	0.00334739	-0.730235	0.0163774	dual specificity protein phosphatase (DsPTP1) family protein
	AT1G64185	1.61989	0.00113686	1.64236	0.00188773	0.0254382	1	Lactoylglutathione lyase / glyoxalase I family protein
	AT1G71090	1.62719	2.21807e-10	1.13435	6.61268e-05	-0.488287	0.189301	Auxin efflux carrier family protein
	AT1G75810	1.63291	1.23296e-08	1.14097	0.000413096	-0.489083	0.211665	0
	AT1G22140	1.63301	2.28594e-06	1.46561	1.47374e-05	-0.164334	1	0
	AT4G02850	1.63947	4.85393e-06	1.10429	0.0020809	-0.531379	0.364623	phenazine biosynthesis PhzC/PhzF family protein
	AT4G23330	1.64225	5.28449e-07	1.65251	2.68924e-08	0.0139919	1	0
	AT1G12450	1.64288	4.37327e-11	1.64397	1.63309e-11	0.00560672	1	SNARE associated Golgi protein family
	AT5G42050	1.64357	1.32902e-07	0.768555	0.00993063	-0.873344	0.024251	DCD (Development and Cell Death) domain protein
	AT5G35670	1.6473	0.000177789	1.35144	0.00340252	-0.29306	1	IQ-domain 33
	AT4G35560	1.65015	0.000108109	1.3786	1.58359e-05	-0.261152	1	Transducin/WD40 repeat-like superfamily protein
	AT3G54000	1.65039	0.00708612	1.24825	0.00087219	-0.40111	1	0
	AT1G50570	1.65191	1.74117e-11	1.3713	8.43205e-09	-0.276781	0.716211	Calcium-dependent lipid-binding (CaLB domain) family protein
	AT5G46260	1.65738	2.52162e-05	1.03836	0.00879674	-0.616921	0.333859	disease resistance protein (TIR-NBS-LRR class) family
	AT1G04770	1.66165	0.00656859	1.85755	0.00398831	0.202457	1	Tetratricopeptide repeat (TPR)-like superfamily protein
	AT4G17350	1.66335	2.25173e-10	1.79252	6.51635e-13	0.135716	1	Plant protein of unknown function (DUF828) with plant pleckstrin homology-like region
	AT1G19120	1.6641	5.06856e-07	1.27303	0.00060111	-0.387716	0.693553	Small nuclear ribonucleoprotein family protein
	AT2G25310	1.66419	3.5157e-14	1.09011	2.22811e-06	-0.569531	0.0629491	Protein of unknown function (DUF2012)
	AT1G19540	1.66742	0.000890497	2.67934	4.73785e-16	1.01204	0.0464806	NmrA-like negative transcriptional regulator family protein
	AT3G08590	1.67076	2.0321e-08	2.24676	1.14536e-14	0.580842	0.0520977	Phosphoglycerate mutase, 2,3-bisphosphoglycerate-independent
	AT1G48745	1.67104	5.21868e-09	0.998688	0.00207479	-0.666861	0.0706302	0
	AT5G48480	1.67124	2.95297e-06	1.31799	0.00158839	-0.346844	0.594722	Lactoylglutathione lyase / glyoxalase I family protein
	AT4G00355	1.67241	2.66385e-11	0.947584	0.00060111	-0.71833	0.0251403	0
	AT5G13190	1.67709	1.27678e-08	1.73183	2.31705e-07	0.0595285	1	0
	AT3G23870	1.67711	1.48195e-08	1.31617	4.30473e-06	-0.353246	0.584884	Protein of unknown function (DUF803)
	AT3G45180	1.67954	2.70253e-10	1.19729	9.39481e-06	-0.478843	0.183745	Ubiquitin-like superfamily protein
	AT1G29060	1.68049	2.33369e-06	1.07128	0.00984679	-0.604918	0.267692	Target SNARE coiled-coil domain protein
	AT2G26240	1.68527	4.96174e-05	1.26018	9.99446e-05	-0.425728	0.732855	Transmembrane proteins 14C
	AT5G20700	1.6873	5.79684e-08	1.85071	3.57547e-11	0.172762	1	Protein of unknown function (DUF581)
	AT3G28500	1.69129	3.20841e-11	1.24016	1.77123e-05	-0.447135	0.301286	60S acidic ribosomal protein family
	AT4G28270	1.69219	1.04675e-06	1.5053	2.26435e-05	-0.179714	1	RING membrane-anchor 2
	AT4G26120	1.69604	5.6294e-09	1.7404	9.69072e-11	0.0457455	1	Ankyrin repeat family protein / BTB/POZ domain-containing protein
	AT3G45020	1.69828	1.989e-08	1.778	6.77849e-08	0.0869211	1	Ribosomal L18p/L5e family protein
	AT3G01850	1.70055	2.09116e-09	1.44822	1.89624e-06	-0.247913	0.931931	Aldolase-type TIM barrel family protein
	AT1G79110	1.70268	1.42874e-09	1.08582	0.00063726	-0.613753	0.0771124	zinc ion binding
	AT4G00895	1.7029	1.3645e-11	1.22097	1.64657e-06	-0.47576	0.182872	ATPase, F1 complex, OSCP/delta subunit protein
	AT4G04460	1.70554	2.37598e-10	1.06936	0.000272833	-0.630978	0.0565607	Saposin-like aspartyl protease family protein
	AT3G12730	1.70583	7.79146e-06	1.24545	0.0088732	-0.462106	0.447894	Homeodomain-like superfamily protein
	AT1G60500	1.70835	0.000259656	2.16715	8.70298e-05	0.455762	0.603405	Dynamin related protein 4C
	AT5G64860	1.71822	1.26009e-12	1.11749	1.15059e-06	-0.594467	0.0567902	disproportionating enzyme
	AT1G48330	1.72216	0.00404283	2.31128	1.36662e-10	0.601917	0.665484	0
	AT3G62410	1.72621	1.56825e-08	1.59276	9.27108e-12	-0.122806	1	CP12 domain-containing protein 2
	AT1G63720	1.73091	0.00100656	1.29569	0.00165474	-0.437207	0.969923	0
	AT4G02460	1.73527	0.000149769	2.48048	1.48224e-08	0.743541	0.1453	DNA mismatch repair protein, putative
	AT2G37530	1.73627	0.000174487	2.25393	3.55481e-06	0.524119	0.587301	0
	AT5G49990	1.73837	6.02213e-11	2.07696	2.00472e-17	0.345417	0.514461	Xanthine/uracil permease family protein
	AT5G50930	1.74124	0.00381254	2.79675	1.55199e-06	1.05993	0.130794	Histone superfamily protein
	AT1G09860	1.74267	0.00297001	1.55032	0.00889194	-0.191481	1	purine permease 16
	AT3G11410	1.74602	1.94344e-10	1.22829	1.47601e-06	-0.5103	0.18423	protein phosphatase 2CA
	AT3G24860	1.7477	4.59549e-08	1.29271	0.000145637	-0.447203	0.443266	Homeodomain-like superfamily protein
	AT2G47680	1.75498	2.07172e-11	1.29683	1.47374e-05	-0.455419	0.310252	zinc finger (CCCH type) helicase family protein
	AT1G51440	1.75533	1.7706e-06	1.33911	0.000242861	-0.408891	0.625412	alpha/beta-Hydrolases superfamily protein
	AT2G44280	1.76768	2.1459e-13	1.1215	5.40248e-06	-0.641352	0.0284516	Major facilitator superfamily protein
	AT5G19600	1.77002	3.46076e-10	1.24773	9.80043e-05	-0.517118	0.183745	sulfate transporter 3;5
	AT5G10170	1.77497	0.000430225	1.3448	0.00037124	-0.423223	1	myo-inositol-1-phosphate synthase 3
	AT1G09240	1.77538	7.53363e-06	1.92523	3.39841e-06	0.157932	1	nicotianamine synthase 3
	AT4G23590	1.77863	6.68147e-05	2.67853	6.38259e-10	0.898469	0.0447073	Tyrosine transaminase family protein
	AT4G09300	1.77863	4.38054e-10	1.13685	0.000636339	-0.6355	0.0886503	LisH and RanBPM domains containing protein
	AT2G26030	1.78801	0.0007348	2.19929	1.44696e-06	0.423379	0.812996	F-box/RNI-like/FBD-like domains-containing protein
	AT1G15950	1.78868	4.38607e-13	1.88305	6.42334e-16	0.0985946	1	cinnamoyl coa reductase 1
	AT5G57320	1.79407	0.00100463	2.2991	0.000273884	0.502062	0.822016	villin, putative
	AT4G10320	1.79625	3.48024e-15	2.22713	1.09612e-25	0.432859	0.241481	tRNA synthetase class I (I, L, M and V) family protein
	AT4G16470	1.79626	0.000104726	1.6679	0.00217894	-0.119483	1	Tetratricopeptide repeat (TPR)-like superfamily protein
	AT5G13050	1.80204	2.53874e-11	1.77481	1.1982e-15	-0.019678	1	5-formyltetrahydrofolate cycloligase
	AT2G25090	1.80598	3.74306e-08	1.4335	3.12711e-05	-0.365554	0.633104	CBL-interacting protein kinase 16
	AT1G31540	1.8061	1.61531e-09	1.09358	0.00587102	-0.711837	0.0778037	Disease resistance protein (TIR-NBS-LRR class) family
	AT2G37480	1.8084	3.84361e-13	1.62045	1.10434e-10	-0.183594	1	0
	AT4G03960	1.81073	9.76894e-06	1.62272	2.51429e-05	-0.178124	1	Phosphotyrosine protein phosphatases superfamily protein
	AT2G01021	1.81751	0.00376525	2.19732	1.03637e-06	0.378742	1	0
	AT3G19660	1.82645	1.40759e-06	1.63289	0.00108044	-0.18755	1	0
	AT1G57943	1.83515	1.60372e-05	1.47557	5.98175e-07	-0.362643	0.956502	purine permease 17
	AT4G28703	1.83844	1.27954e-11	1.27314	0.000905536	-0.56417	0.276261	RmlC-like cupins superfamily protein
	AT1G17744	1.83952	3.27783e-05	2.66095	7.41215e-08	0.825777	0.0543336	0
	AT3G19390	1.84803	3.09954e-12	1.40163	1.78938e-05	-0.443897	0.387641	Granulin repeat cysteine protease family protein
	AT5G06043	1.85011	0.00896075	1.92173	0.00041344	0.0664884	1	0
	AT3G07940	1.85284	1.19204e-10	1.65562	2.01373e-09	-0.19133	1	Calcium-dependent ARF-type GTPase activating protein family
	AT3G43630	1.85428	0.000278671	1.67318	0.00135823	-0.177949	1	Vacuolar iron transporter (VIT) family protein
	AT1G04840	1.85797	0.00374369	1.79182	0.0064355	-0.0642037	1	Tetratricopeptide repeat (TPR)-like superfamily protein
	AT5G52545	1.85804	1.79961e-05	2.32761	3.80184e-08	0.472999	0.636754	0
	AT2G17845	1.86649	3.44882e-05	1.58886	8.89786e-05	-0.269482	1	NAD(P)-binding Rossmann-fold superfamily protein
	AT1G68080	1.86855	4.98987e-07	1.94048	2.00403e-05	0.0782929	1	2-oxoglutarate (2OG) and Fe(II)-dependent oxygenase superfamily protein
	AT3G54200	1.87292	3.28663e-07	1.4259	9.75233e-05	-0.441417	0.545531	Late embryogenesis abundant (LEA) hydroxyproline-rich glycoprotein family
	AT2G46950	1.8737	9.93618e-05	1.25636	7.9539e-05	-0.604136	0.587374	cytochrome P450, family 709, subfamily B, polypeptide 2
	AT5G01940	1.87456	5.06973e-06	1.35194	0.00119384	-0.522737	0.609033	eukaryotic translation initiation factor 2B family protein / eIF-2B family protein
	AT2G32660	1.87867	0.000227834	1.76253	9.03626e-05	-0.112194	1	receptor like protein 22
	AT5G40060	1.88005	7.61834e-10	1.05489	0.00651304	-0.820511	0.0211769	Disease resistance protein (NBS-LRR class) family
	AT3G43670	1.88537	3.56844e-11	1.57393	2.59352e-08	-0.307952	0.845006	Copper amine oxidase family protein
	AT5G03795	1.89071	0.00984667	1.70047	0.00711418	-0.181372	1	Exostosin family protein
	AT3G06910	1.90436	4.95159e-09	1.35676	0.000275936	-0.543804	0.326125	UB-like protease 1A
	AT1G16520	1.90499	1.25385e-09	2.62255	1.76416e-31	0.725465	0.0734345	0
	AT1G62800	1.90513	3.12392e-13	2.56308	4.62577e-20	0.662019	0.0760947	aspartate aminotransferase 4
	AT5G01200	1.90618	2.96076e-05	2.30329	7.04883e-08	0.403021	0.79398	Duplicated homeodomain-like superfamily protein
	AT1G79070	1.90803	3.00178e-09	1.51757	1.87258e-05	-0.384454	0.592295	SNARE-associated protein-related
	AT1G77700	1.9108	0.00632208	1.83388	1.65206e-06	-0.0822824	1	Pathogenesis-related thaumatin superfamily protein
	AT2G40140	1.91384	3.63519e-06	1.05409	0.00626935	-0.861431	0.130741	zinc finger (CCCH-type) family protein
	AT3G14130	1.91897	3.16988e-08	1.47069	0.000794606	-0.442038	0.445731	Aldolase-type TIM barrel family protein
	AT4G29820	1.9224	3.15726e-09	1.4978	0.000382847	-0.419053	0.702706	homolog of CFIM-25
	AT1G21140	1.92322	0.000334823	2.00854	0.000436922	0.0808188	1	Vacuolar iron transporter (VIT) family protein
	AT3G19470	1.92734	8.21233e-07	2.33775	4.41857e-10	0.419166	0.558009	F-box and associated interaction domains-containing protein
	AT2G31880	1.93037	5.99466e-05	1.30364	0.000606248	-0.625545	0.496134	Leucine-rich repeat protein kinase family protein
	AT5G16530	1.9328	0.00566228	2.61567	0.00048943	0.676248	0.297236	Auxin efflux carrier family protein
	AT1G54100	1.93826	6.43716e-06	1.29335	0.00334691	-0.637679	0.106362	aldehyde dehydrogenase 7B4
	AT5G66070	1.93865	7.14494e-09	1.51292	3.38898e-05	-0.420192	0.474562	RING/U-box superfamily protein
	AT2G18390	1.94073	7.8419e-10	1.71408	1.21939e-09	-0.218371	1	ADP-ribosylation factor family protein
	AT2G40080	1.94572	0.000176801	2.91879	1.01785e-08	0.978945	0.0803824	Protein of unknown function (DUF1313)
	AT5G58350	1.94669	2.78598e-12	1.34212	3.84376e-06	-0.600352	0.0491741	with no lysine (K) kinase 4
	AT2G38300	1.95082	4.54785e-09	1.03424	0.00759323	-0.910233	0.0152643	myb-like HTH transcriptional regulator family protein
	AT1G69610	1.95225	0.00217184	1.97882	0.00270721	0.0408636	1	Protein of unknown function (DUF1666)
	AT3G11480	1.95366	0.00676339	2.13707	0.00995557	0.188145	1	S-adenosyl-L-methionine-dependent methyltransferases superfamily protein
	AT3G12500	1.95406	0.00416854	2.10778	0.00527978	0.156992	1	basic chitinase
	AT1G67880	1.95458	2.03985e-08	1.95803	8.81219e-10	0.00824325	1	beta-1,4-N-acetylglucosaminyltransferase family protein
	AT3G23410	1.95521	9.82202e-07	1.35432	1.98734e-06	-0.5903	0.375741	fatty alcohol oxidase 3
	AT2G12190	1.95583	1.33213e-06	1.58887	5.03252e-09	-0.355182	0.960761	Cytochrome P450 superfamily protein
	AT2G25737	1.9566	1.11869e-09	2.23921	1.31098e-10	0.289257	0.724158	Sulfite exporter TauE/SafE family protein
	AT4G03965	1.96744	0.000517035	2.56137	2.49989e-06	0.60287	0.421844	RING/U-box superfamily protein
	AT1G60360	1.97173	3.21395e-06	2.21189	6.22271e-11	0.241309	1	RING/U-box superfamily protein
	AT1G22500	1.97251	0.000630295	1.92495	0.00177278	-0.0450974	1	RING/U-box superfamily protein
	AT1G71695	1.97759	3.68152e-09	1.55816	7.46611e-05	-0.411864	0.433973	Peroxidase superfamily protein
	AT5G45600	1.97785	3.85534e-06	1.20328	9.40702e-06	-0.763328	0.258138	YEATS family protein
	AT5G37030	1.98221	0.00998044	2.86154	1.20462e-06	0.891018	0.268273	P-loop containing nucleoside triphosphate hydrolases superfamily protein
	AT1G01940	1.99288	1.78475e-16	1.30629	1.39112e-07	-0.681593	0.0276938	Cyclophilin-like peptidyl-prolyl cis-trans isomerase family protein
	AT1G27980	2.01026	2.92016e-12	1.33811	2.46755e-07	-0.67116	0.117951	dihydrosphingosine phosphate lyase
	AT1G80360	2.01236	3.91452e-19	1.44553	3.13705e-11	-0.562994	0.0659553	Pyridoxal phosphate (PLP)-dependent transferases superfamily protein
	AT3G19640	2.019	7.70446e-18	1.32966	2.59555e-09	-0.686782	0.0238073	magnesium transporter 4
	AT1G74420	2.02175	8.29059e-06	3.01765	2.00003e-24	1.00474	0.0454441	fucosyltransferase 3
	AT1G13245	2.02686	2.46428e-12	1.31259	2.69396e-05	-0.707764	0.0466547	ROTUNDIFOLIA like 17
	AT3G46170	2.02862	3.58918e-06	2.46568	6.61299e-15	0.447362	0.662449	NAD(P)-binding Rossmann-fold superfamily protein
	AT1G33700	2.0451	1.50766e-05	1.84224	9.32315e-08	-0.202469	1	Beta-glucosidase, GBA2 type family protein
	AT1G13780	2.05158	0.00119449	2.1074	1.83614e-06	0.0563018	1	F-box/RNI-like/FBD-like domains-containing protein
	AT2G37930	2.06559	1.04045e-10	1.20961	0.00124493	-0.850573	0.0241285	Protein of unknown function (DUF3527)
	AT2G04650	2.07475	0.000205966	1.90876	0.000602398	-0.163019	1	ADP-glucose pyrophosphorylase family protein
	AT1G80450	2.07635	0.00121632	2.71058	4.43338e-05	0.640204	0.627091	VQ motif-containing protein
	AT4G15530	2.08251	0.000495622	2.00734	7.6115e-09	-0.0618136	1	pyruvate orthophosphate dikinase
	AT3G53230	2.08573	6.70371e-11	2.13766	6.68786e-11	0.0566465	1	ATPase, AAA-type, CDC48 protein
	AT5G18150	2.09161	3.38542e-09	1.18798	0.00857048	-0.898929	0.0475747	Methyltransferase-related protein
	AT5G23770	2.09198	0.000245048	2.26394	1.08177e-08	0.187737	1	DOMAIN OF UNKNOWN FUNCTION 724 8
	AT4G29560	2.09435	2.60086e-08	1.95471	6.31744e-08	-0.136014	1	0
	AT5G09800	2.10576	1.80776e-09	2.0172	1.15206e-06	-0.0885055	1	ARM repeat superfamily protein
	AT5G16330	2.10975	1.26278e-14	1.93802	3.25534e-12	-0.167546	1	NC domain-containing protein-related
	AT4G26960	2.11756	0.000118008	1.78736	0.00179512	-0.323363	1	0
	AT5G26570	2.12117	2.66349e-21	1.74996	2.77511e-16	-0.367191	0.350831	catalytics;carbohydrate kinases;phosphoglucan, water dikinases
	AT3G21870	2.13262	2.10371e-06	1.59335	0.00142743	-0.527347	0.310132	cyclin p2;1
	AT5G49015	2.13481	5.1016e-11	1.52928	2.06913e-05	-0.601439	0.125996	Expressed protein
	AT2G25440	2.13483	2.32274e-08	1.66361	2.12766e-06	-0.467687	0.580007	receptor like protein 20
	AT5G24240	2.13681	3.48309e-18	2.15347	1.73497e-19	0.0211344	1	Phosphatidylinositol 3- and 4-kinase ;Ubiquitin family protein
	AT1G07240	2.13848	6.24903e-13	2.65372	4.64436e-21	0.518355	0.175527	UDP-glucosyl transferase 71C5
	AT5G06610	2.14208	1.0655e-08	1.46994	6.49841e-05	-0.671364	0.244117	Protein of unknown function (DUF620)
	AT3G46640	2.14484	0.00187818	2.14535	0.00159848	0.00263023	1	Homeodomain-like superfamily protein
	AT2G39230	2.14499	5.08956e-05	2.64022	4.26174e-10	0.492891	0.7932	LATERAL ORGAN JUNCTION
	AT1G02850	2.14582	1.20644e-06	1.59976	0.00318891	-0.538477	0.590683	beta glucosidase 11
	AT1G68220	2.15608	8.53401e-18	1.57229	5.07976e-09	-0.579258	0.0835101	Protein of unknown function (DUF1218)
	AT4G36945	2.16218	4.47153e-11	1.69577	7.06262e-07	-0.460829	0.425698	PLC-like phosphodiesterases superfamily protein
	AT5G38670	2.1688	6.53135e-05	2.09783	0.000475896	-0.0656601	1	Galactose oxidase/kelch repeat superfamily protein
	AT1G11700	2.17379	1.62211e-10	1.16249	7.58037e-05	-1.0032	0.0182481	Protein of unknown function, DUF584
	AT4G12270	2.17382	7.442e-11	1.11731	4.39121e-06	-1.05592	0.0115946	Copper amine oxidase family protein
	AT4G21865	2.17776	8.13508e-05	1.75485	0.00184328	-0.422421	0.874033	0
	AT1G16960	2.19656	3.1728e-09	1.90199	9.39231e-07	-0.287058	0.903769	Ubiquitin domain-containing protein
	AT1G21770	2.20868	1.35679e-20	1.63834	4.05899e-13	-0.564097	0.0890303	Acyl-CoA N-acyltransferases (NAT) superfamily protein
	AT5G07680	2.21101	2.44564e-05	2.3122	0.000102246	0.0998364	1	NAC domain containing protein 80
	AT5G27230	2.21888	3.30549e-09	1.4326	0.000217674	-0.780309	0.107546	Frigida-like protein
	AT4G12580	2.22191	6.04603e-17	2.17438	5.67944e-12	-0.0391069	1	0
	AT3G55470	2.22221	8.46465e-16	2.32262	9.60971e-18	0.107256	1	Calcium-dependent lipid-binding (CaLB domain) family protein
	AT4G02180	2.22659	7.40147e-06	2.21246	0.000227342	-0.00568307	1	DC1 domain-containing protein
	AT5G41920	2.22859	7.936e-13	1.8087	1.52519e-06	-0.414565	0.5252	GRAS family transcription factor
	AT1G77450	2.23111	5.34422e-06	2.3295	2.09418e-05	0.111487	1	NAC domain containing protein 32
	AT5G53970	2.24042	1.10052e-08	3.05892	3.50227e-39	0.829752	0.120479	Tyrosine transaminase family protein
	AT5G18350	2.24047	1.27053e-15	1.40572	9.43742e-06	-0.834196	0.0138011	Disease resistance protein (TIR-NBS-LRR class) family
	AT1G25275	2.24922	2.25514e-14	1.86694	6.64083e-11	-0.378524	0.565333	0
	AT3G58370	2.2494	3.87827e-07	1.5688	0.00609298	-0.679891	0.271183	TRAF-like family protein
	AT4G10270	2.25	7.62483e-11	2.40446	1.10251e-10	0.159299	1	Wound-responsive family protein
	AT4G31240	2.25596	3.39706e-11	1.26946	0.000584393	-0.984619	0.01503	protein kinase C-like zinc finger protein
	AT3G11110	2.25614	8.27345e-09	1.39565	0.00060111	-0.856489	0.0353393	RING/U-box superfamily protein
	AT3G06500	2.25774	1.08024e-10	2.14026	2.3745e-10	-0.115026	1	Plant neutral invertase family protein
	AT1G70830	2.25822	3.12439e-13	2.04514	8.9978e-14	-0.20968	1	MLP-like protein 28
	AT1G14140	2.25948	2.46966e-07	1.60121	0.00144986	-0.659906	0.144671	Mitochondrial substrate carrier family protein
	AT4G02425	2.27319	1.06483e-10	1.60789	0.000101522	-0.663462	0.140778	0
	AT1G17430	2.2833	3.02558e-05	2.26903	2.25996e-06	-0.0052633	1	alpha/beta-Hydrolases superfamily protein
	AT2G34355	2.28361	2.54235e-08	1.39223	0.00401467	-0.888726	0.0337925	Major facilitator superfamily protein
	AT1G69520	2.28391	1.51713e-07	1.09106	3.4159e-05	-1.18037	0.0276161	S-adenosyl-L-methionine-dependent methyltransferases superfamily protein
	AT1G69190	2.29796	0.000303044	2.1175	0.00513046	-0.181531	1	Dihydropterin pyrophosphokinase / Dihydropteroate synthase
	AT5G02780	2.30387	2.18411e-11	1.90487	3.45504e-10	-0.391405	0.514513	glutathione transferase lambda 1
	AT1G64340	2.30678	1.89961e-11	2.17473	1.30377e-13	-0.132176	1	0
	AT2G17710	2.3141	9.02819e-11	1.72593	2.45579e-06	-0.583339	0.078995	0
	AT1G47890	2.32323	0.000268041	1.71002	0.00162423	-0.613657	0.699649	receptor like protein 7
	AT5G57220	2.32453	1.18593e-09	1.59678	0.000420464	-0.722394	0.0203991	cytochrome P450, family 81, subfamily F, polypeptide 2
	AT2G32190	2.34143	0.00168927	2.4792	0.000716817	0.135411	1	0
	AT2G39270	2.34642	7.23552e-07	3.54208	6.05446e-12	1.20086	0.0331348	P-loop containing nucleoside triphosphate hydrolases superfamily protein
	AT3G47340	2.35327	7.39565e-10	1.65489	1.07361e-05	-0.695245	0.202	glutamine-dependent asparagine synthase 1
	AT1G20440	2.36965	5.77181e-15	1.4539	4.43133e-10	-0.90572	0.0252959	cold-regulated 47
	AT1G71880	2.37616	0.00316292	2.24284	6.71876e-07	-0.138742	1	sucrose-proton symporter 1
	AT2G43910	2.37938	3.70999e-07	2.68739	1.91127e-18	0.306153	1	HARMLESS TO OZONE LAYER 1
	AT1G73040	2.37962	0.000153256	2.24219	0.00278888	-0.144325	1	Mannose-binding lectin superfamily protein
	AT1G14680	2.38592	7.2848e-06	2.38061	4.27223e-05	0.000657188	1	0
	AT5G19830	2.38616	1.14944e-11	2.25245	6.35151e-11	-0.130854	1	Peptidyl-tRNA hydrolase family protein
	AT1G08050	2.39679	8.29777e-08	2.54158	8.24934e-13	0.148366	1	Zinc finger (C3HC4-type RING finger) family protein
	AT3G49620	2.39971	7.64406e-08	1.56991	0.000637915	-0.820619	0.0245976	2-oxoglutarate (2OG) and Fe(II)-dependent oxygenase superfamily protein
	AT1G66360	2.40615	3.20585e-22	2.08036	6.92127e-15	-0.32238	0.589759	Calcium-dependent lipid-binding (CaLB domain) family protein
	AT4G23880	2.41343	3.12641e-08	1.71316	4.78212e-05	-0.694938	0.181332	0
	AT5G06570	2.41602	1.32052e-08	3.57288	7.00949e-21	1.16849	0.0143449	alpha/beta-Hydrolases superfamily protein
	AT2G30560	2.41752	2.17136e-07	2.69215	2.0637e-10	0.279975	1	glycine-rich protein
	AT1G17745	2.41911	4.42266e-09	3.4259	2.23861e-12	1.01127	0.0211769	D-3-phosphoglycerate dehydrogenase
	AT5G11520	2.42105	3.16368e-22	2.3134	5.40728e-28	-0.101407	1	aspartate aminotransferase 3
	AT3G23420	2.42337	4.84756e-06	3.42961	9.20167e-16	1.01807	0.0433684	F-box and associated interaction domains-containing protein
	AT1G14600	2.42564	7.43065e-05	1.84323	0.000527151	-0.588547	0.753193	Homeodomain-like superfamily protein
	AT1G65470	2.42571	7.06591e-08	2.25219	4.22255e-06	-0.167895	1	chromatin assembly factor-1 (FASCIATA1) (FAS1)
	AT5G49900	2.4258	7.01959e-16	2.35234	7.98641e-16	-0.0704385	1	Beta-glucosidase, GBA2 type family protein
	AT1G07985	2.42763	1.8306e-08	1.7346	0.00205436	-0.689709	0.453868	Expressed protein
	AT4G37870	2.43696	3.15726e-09	2.93186	8.56381e-31	0.50473	0.556468	phosphoenolpyruvate carboxykinase 1
	AT1G45616	2.43771	8.1414e-06	1.49856	0.000116759	-0.94084	0.239232	receptor like protein 6
	AT4G24040	2.44331	8.87962e-12	3.54001	4.21242e-14	1.10642	0.0216762	trehalase 1
	AT5G39050	2.44379	5.76094e-10	2.5427	1.25811e-10	0.104375	1	HXXXD-type acyl-transferase family protein
	AT2G33020	2.44411	2.26108e-13	1.88232	1.22677e-10	-0.557203	0.277239	receptor like protein 24
	AT2G04680	2.4487	0.00321142	2.38294	6.42931e-07	-0.065177	1	Cysteine/Histidine-rich C1 domain family protein
	AT5G08310	2.45211	4.6726e-10	1.8864	1.01528e-06	-0.565652	0.336316	Tetratricopeptide repeat (TPR)-like superfamily protein
	AT1G07400	2.45587	4.0052e-21	1.89252	1.00734e-14	-0.557434	0.0914524	HSP20-like chaperones superfamily protein
	AT5G50890	2.45827	8.97266e-07	3.01831	3.84339e-07	0.55824	0.541012	alpha/beta-Hydrolases superfamily protein
	AT1G64900	2.45975	7.36598e-12	2.07932	3.25221e-18	-0.369943	0.831768	cytochrome P450, family 89, subfamily A, polypeptide 2
	AT5G56200	2.46047	3.51382e-05	3.16671	4.12999e-09	0.705349	0.293487	C2H2 type zinc finger transcription factor family
	AT1G02813	2.46835	3.02601e-09	2.39156	6.87189e-09	-0.0702833	1	Protein of unknown function, DUF538
	AT4G29780	2.47085	2.58135e-06	2.53479	6.2871e-15	0.0659438	1	0
	AT1G53060	2.47659	0.000300613	3.05678	4.43286e-08	0.592894	0.531493	Legume lectin family protein
	AT5G67310	2.48611	2.17285e-06	3.48114	1.01913e-08	1.00122	0.0304772	cytochrome P450, family 81, subfamily G, polypeptide 1
	AT3G06870	2.49247	0.000155167	3.33064	5.98175e-07	0.84777	0.295569	proline-rich family protein
	AT1G48960	2.50825	3.15286e-07	1.83296	0.00258256	-0.680598	0.370239	Adenine nucleotide alpha hydrolases-like superfamily protein
	AT1G55546	2.51655	8.73478e-08	2.2905	0.000341858	-0.214482	1	0
	AT3G05937	2.53511	2.52174e-07	1.84333	0.00101993	-0.690054	0.365525	0
	ATCG01050	2.53535	0.000704144	2.74289	4.72032e-08	0.204944	1	NADH-Ubiquinone/plastoquinone (complex I) protein
	AT3G23170	2.54072	2.76845e-05	2.91543	4.54668e-12	0.37837	1	0
	AT4G03160	2.54225	0.00707605	3.20172	0.000201662	0.663021	0.716211	0
	AT1G67360	2.54362	8.48512e-11	2.14828	2.64906e-12	-0.396452	0.726872	Rubber elongation factor protein (REF)
	AT1G64065	2.5604	0.00194823	2.46637	0.00626493	-0.0952149	1	Late embryogenesis abundant (LEA) hydroxyproline-rich glycoprotein family
	AT3G24900	2.56405	4.08549e-11	1.9961	1.31632e-08	-0.564121	0.402173	receptor like protein 39
	AT3G03520	2.57672	2.57763e-09	1.60843	1.05194e-05	-0.9702	0.0567902	non-specific phospholipase C3
	AT3G24982	2.58088	5.52793e-10	1.82659	4.71294e-06	-0.75045	0.112838	receptor like protein 40
	AT4G34860	2.58142	2.83869e-10	1.64602	0.000966268	-0.934298	0.0648079	Plant neutral invertase family protein
	AT1G64100	2.58687	0.000411267	2.81434	0.00681672	0.218851	1	pentatricopeptide (PPR) repeat-containing protein
	AT4G13110	2.59093	6.95219e-12	1.85731	3.03211e-07	-0.726279	0.122765	BSD domain-containing protein
	AT1G67480	2.59196	8.34121e-28	2.47798	2.98564e-19	-0.111107	1	Galactose oxidase/kelch repeat superfamily protein
	AT3G58400	2.61283	6.58039e-10	1.76813	4.32541e-05	-0.835945	0.118523	TRAF-like family protein
	AT4G33300	2.61776	2.58848e-17	1.72535	5.92605e-09	-0.885551	0.043785	ADR1-like 1
	AT1G16730	2.61935	8.62052e-14	2.68241	1.02725e-15	0.0702581	1	unknown protein 6
	AT4G39235	2.62584	1.82057e-10	1.84855	0.000621985	-0.773931	0.285509	0
	AT4G09690	2.63616	5.33535e-05	2.49221	0.000812233	-0.145153	1	Cysteine/Histidine-rich C1 domain family protein
	AT5G46460	2.63641	6.98958e-05	1.57917	0.00944361	-1.05551	0.259601	Pentatricopeptide repeat (PPR) superfamily protein
	AT3G51970	2.63839	1.32992e-05	2.01926	0.000483794	-0.603405	0.535629	acyl-CoA sterol acyl transferase 1
	AT1G14200	2.63862	1.87466e-13	1.92727	1.85442e-06	-0.704846	0.111284	RING/U-box superfamily protein
	AT4G27580	2.64415	0.000707368	3.52581	1.69896e-15	0.9013	0.447917	0
	AT5G42610	2.64894	0.000242549	2.56015	2.62118e-05	-0.0736782	1	Protein of unknown function (DUF607)
	AT5G56050	2.65296	4.5614e-05	3.01024	8.27865e-07	0.35754	1	0
	AT4G11540	2.66266	3.64596e-05	2.40353	0.00115013	-0.254317	1	Cysteine/Histidine-rich C1 domain family protein
	AT4G30640	2.67875	2.45113e-05	2.9482	3.23535e-06	0.268105	1	RNI-like superfamily protein
	AT1G22180	2.68409	1.29248e-05	2.90343	3.69658e-05	0.234765	1	Sec14p-like phosphatidylinositol transfer family protein
	AT1G80840	2.68681	1.15735e-07	1.68729	9.36354e-07	-1.00153	0.158303	WRKY DNA-binding protein 40
	AT1G08230	2.69793	8.65982e-06	2.29677	0.00162946	-0.412466	1	Transmembrane amino acid transporter family protein
	AT4G25600	2.70127	4.11769e-10	2.81241	4.0552e-11	0.115807	1	Oxoglutarate/iron-dependent oxygenase
	AT5G57160	2.70299	1.25421e-05	2.77712	5.36474e-06	0.0753935	1	DNA ligase IV
	AT2G20770	2.70648	0.000205436	3.53372	2.09354e-13	0.82915	0.377517	GCR2-like 2
	AT3G10985	2.71178	4.30902e-14	2.16428	1.89066e-08	-0.542183	0.165815	senescence associated gene 20
	AT1G23390	2.72607	9.27931e-15	2.15727	7.04396e-10	-0.565056	0.377195	Kelch repeat-containing F-box family protein
	AT2G34490	2.7346	2.09255e-24	3.24695	9.58669e-39	0.517698	0.116406	cytochrome P450, family 710, subfamily A, polypeptide 2
	AT5G57123	2.74294	0.000651226	2.6634	7.96481e-06	-0.055304	1	0
	AT5G27750	2.75224	8.64639e-06	2.07015	0.00153219	-0.677798	0.63437	F-box/FBD-like domains containing protein
	AT1G17615	2.77552	7.39565e-10	2.21916	1.26178e-05	-0.554461	0.575922	Disease resistance protein (TIR-NBS class)
	AT5G46100	2.80561	7.30829e-11	1.91843	2.95566e-05	-0.878967	0.076165	Pentatricopeptide repeat (PPR) superfamily protein
	AT4G20970	2.81728	3.53668e-13	1.64169	0.00428563	-1.16353	0.0219944	basic helix-loop-helix (bHLH) DNA-binding superfamily protein
	AT5G41080	2.82182	0.000328889	1.92687	0.00255311	-0.869025	0.614204	PLC-like phosphodiesterases superfamily protein
	AT1G11050	2.82974	2.44124e-07	1.75592	0.000128123	-1.08106	0.115556	Protein kinase superfamily protein
	AT4G02110	2.84543	2.45748e-09	1.79073	6.93829e-05	-1.05542	0.0698483	transcription coactivators
	AT2G39920	2.84726	6.39022e-15	2.7234	7.11255e-13	-0.122753	1	HAD superfamily, subfamily IIIB acid phosphatase
	AT5G66170	2.87353	0.000367465	3.80258	1.23377e-09	0.942102	0.338676	sulfurtransferase 18
	AT1G55365	2.89183	3.35801e-06	2.55006	1.97925e-06	-0.345401	1	0
	AT4G26130	2.89629	1.47318e-19	2.47449	4.67965e-21	-0.420622	0.462106	0
	AT1G04620	2.89778	1.98419e-09	2.33413	9.82899e-06	-0.558214	0.209775	coenzyme F420 hydrogenase family / dehydrogenase, beta subunit family
	AT3G60520	2.9055	7.3534e-25	2.47037	8.54935e-13	-0.430897	0.482596	0
	AT4G01740	2.91218	6.3965e-06	2.66531	0.000503209	-0.239349	1	Cysteine/Histidine-rich C1 domain family protein
	AT1G18570	2.91471	2.21912e-13	3.5269	3.63886e-22	0.610121	0.206709	myb domain protein 51
	AT5G18260	2.91861	6.43632e-14	2.26169	6.35203e-08	-0.651541	0.170777	RING/U-box superfamily protein
	AT4G14180	2.92188	1.33212e-06	2.40061	0.000206852	-0.523626	0.841637	putative recombination initiation defect 1
	AT5G14980	2.92984	0.00274897	4.03223	4.84748e-07	1.10326	0.174596	alpha/beta-Hydrolases superfamily protein
	AT5G22870	2.94439	0.00324787	4.0328	1.23233e-06	1.08704	0.212083	Late embryogenesis abundant (LEA) hydroxyproline-rich glycoprotein family
	AT3G47380	2.9562	3.91151e-12	2.33216	4.45935e-27	-0.626027	0.466851	Plant invertase/pectin methylesterase inhibitor superfamily protein
	AT3G09540	2.96532	2.16446e-16	3.4497	5.20778e-24	0.493168	0.415139	Pectin lyase-like superfamily protein
	AT5G22200	2.96733	3.44919e-05	2.38809	0.00905471	-0.579991	0.955228	Late embryogenesis abundant (LEA) hydroxyproline-rich glycoprotein family
	AT4G01910	2.97573	2.07584e-06	2.8902	4.6922e-05	-0.0886874	1	Cysteine/Histidine-rich C1 domain family protein
	AT1G73220	2.97938	0.00700263	3.8281	6.87006e-05	0.849679	0.490982	organic cation/carnitine transporter1
	AT3G56520	2.98823	0.00115036	3.74823	0.0010998	0.743822	0.748651	NAC (No Apical Meristem) domain transcriptional regulator superfamily protein
	AT2G03030	3.01449	0.000920541	3.14635	0.000949384	0.125858	1	Toll-Interleukin-Resistance (TIR) domain family protein
	AT1G10970	3.0399	8.47527e-26	2.36852	7.57144e-11	-0.665749	0.0938408	zinc transporter 4 precursor
	AT5G43610	3.04399	0.000273633	1.87086	0.00161256	-1.18108	0.380381	sucrose-proton symporter 6
	AT2G41190	3.0529	1.74362e-17	2.31985	1.57763e-09	-0.731128	0.0685034	Transmembrane amino acid transporter family protein
	AT5G11570	3.06268	1.59e-08	2.31207	6.96935e-05	-0.747703	0.491548	Major facilitator superfamily protein
	AT1G51410	3.06482	0.00351693	2.88279	0.00218161	-0.171453	1	NAD(P)-binding Rossmann-fold superfamily protein
	AT5G38570	3.07346	5.79359e-11	2.71837	2.83255e-10	-0.351153	0.962858	F-box/RNI-like superfamily protein
	AT1G35560	3.08834	2.1867e-09	2.51452	0.000101309	-0.562993	0.569827	TCP family transcription factor
	AT5G03210	3.09562	0.000131788	3.16277	0.000246785	0.0640081	1	0
	AT4G22370	3.09681	0.00417704	3.5574	0.00144258	0.470105	1	0
	AT3G20460	3.10034	1.43551e-11	3.42156	8.21749e-18	0.328904	0.912634	Major facilitator superfamily protein
	AT5G28823	3.10244	5.51328e-06	2.88116	0.000166823	-0.220508	1	0
	AT2G20710	3.10739	5.90063e-09	3.41899	2.30685e-09	0.3171	0.825942	Tetratricopeptide repeat (TPR)-like superfamily protein
	AT3G15534	3.13293	3.96122e-13	3.04118	1.79672e-14	-0.0801307	1	0
	AT2G28850	3.13699	1.35356e-28	3.63012	4.87134e-48	0.498443	0.162394	cytochrome P450, family 710, subfamily A, polypeptide 3
	AT5G56690	3.13747	0.002223	3.06941	0.00899084	-0.0812372	1	FBD, F-box and Leucine Rich Repeat domains containing protein
	AT5G43910	3.14363	4.89542e-10	2.12174	0.000125255	-1.01768	0.105882	pfkB-like carbohydrate kinase family protein
	AT4G32480	3.16113	2.0451e-11	2.00869	0.00212276	-1.14657	0.0229089	Protein of unknown function (DUF506)
	AT1G80120	3.16809	2.32657e-07	2.29279	3.50196e-07	-0.871974	0.33565	Protein of unknown function (DUF567)
	AT5G52090	3.17745	1.55299e-05	4.03999	5.63238e-17	0.875464	0.310579	P-loop containing nucleoside triphosphate hydrolases superfamily protein
	AT4G02740	3.18209	5.73044e-24	3.55841	1.24324e-30	0.377648	0.505872	F-box/RNI-like superfamily protein
	AT1G30220	3.21901	4.75178e-07	3.01033	1.20769e-09	-0.192761	1	inositol transporter 2
	AT5G43390	3.23043	0.00266216	2.99952	0.000392269	-0.246789	1	Uncharacterised conserved protein UCP015417, vWA
	AT2G20670	3.23337	3.97973e-16	2.49673	2.93248e-08	-0.730911	0.0566899	Protein of unknown function (DUF506)
	AT1G13340	3.24695	5.07155e-08	3.0522	0.000130004	-0.181676	1	Regulator of Vps4 activity in the MVB pathway protein
	AT1G16330	3.25231	3.93352e-05	2.21519	4.40584e-08	-1.01789	0.473604	cyclin b3;1
	AT2G19650	3.27377	5.55864e-06	3.62251	2.73479e-14	0.346578	1	Cysteine/Histidine-rich C1 domain family protein
	AT1G33950	3.27612	3.1045e-16	3.44462	1.54827e-08	0.166354	1	Avirulence induced gene (AIG1) family protein
	AT5G10820	3.27958	2.13171e-05	3.91993	2.02647e-06	0.654301	0.199567	Major facilitator superfamily protein
	AT5G57340	3.28449	9.48509e-17	2.05906	1.48297e-05	-1.22582	0.0153696	0
	AT4G19645	3.28503	1.17848e-11	2.16866	0.000187113	-1.11459	0.0289502	TRAM, LAG1 and CLN8 (TLC) lipid-sensing domain containing protein
	AT4G11650	3.29704	1.6651e-05	2.40907	2.05794e-11	-0.886781	0.618229	osmotin 34
	AT1G52565	3.29771	2.50487e-17	2.69156	6.87711e-13	-0.594774	0.40822	0
	AT2G14670	3.29859	3.90212e-05	3.32258	1.37498e-11	0.0204724	1	sucrose-proton symporter 8
	AT1G59860	3.30101	9.4453e-19	3.33844	2.86999e-24	0.0443377	1	HSP20-like chaperones superfamily protein
	AT5G37620	3.30133	0.000217297	3.72394	4.27638e-13	0.425548	1	Cysteine/Histidine-rich C1 domain family protein
	AT3G26922	3.30592	2.28047e-07	3.56959	8.14981e-15	0.260589	1	F-box/RNI-like superfamily protein
	AT2G38500	3.30661	1.30209e-13	2.61384	5.04436e-06	-0.679728	0.245998	2-oxoglutarate (2OG) and Fe(II)-dependent oxygenase superfamily protein
	AT5G51680	3.31823	2.09554e-12	3.74133	1.01214e-15	0.427453	0.649472	hydroxyproline-rich glycoprotein family protein
	AT5G38565	3.36726	1.27746e-14	2.86142	4.38057e-09	-0.501275	0.425342	F-box/FBD-like domains containing protein
	AT5G65300	3.3742	6.08934e-09	3.82748	9.39868e-14	0.456304	0.781719	0
	AT4G17280	3.37507	2.6619e-12	3.442	4.02791e-12	0.0741486	1	Auxin-responsive family protein
	AT5G41020	3.38621	9.58898e-33	2.56037	4.53405e-24	-0.818303	0.0161262	myb family transcription factor
	AT5G35110	3.40702	8.52677e-07	2.58531	0.0035546	-0.821864	0.375943	0
	AT5G66650	3.41353	1.65778e-14	2.83512	3.92106e-06	-0.580855	0.733009	Protein of unknown function (DUF607)
	AT4G30570	3.475	3.34857e-09	2.46886	2.6472e-05	-1.00043	0.22161	Glucose-1-phosphate adenylyltransferase family protein
	AT3G10990	3.49085	0.00719839	3.65274	0.00551532	0.16294	1	F-box associated ubiquitination effector family protein
	AT1G09665	3.51158	8.83825e-08	4.35576	4.82549e-16	0.84221	0.178731	Toll-Interleukin-Resistance (TIR) domain family protein
	AT4G38410	3.51227	1.54292e-20	2.76118	9.86716e-10	-0.739897	0.097233	Dehydrin family protein
	AT5G58980	3.56534	0.0045024	3.93897	0.00143497	0.369285	1	Neutral/alkaline non-lysosomal ceramidase
	AT2G20562	3.57178	0.00058695	4.06259	6.72147e-07	0.484732	1	0
	AT1G24600	3.57841	8.01822e-14	3.12185	7.54159e-11	-0.450815	0.715324	0
	AT4G04110	3.62807	1.15188e-07	3.15436	2.3471e-05	-0.469711	0.981392	Toll-Interleukin-Resistance (TIR) domain family protein
	AT5G17880	3.62811	7.72435e-27	3.46928	3.83882e-36	-0.160383	1	disease resistance protein (TIR-NBS-LRR class)
	AT3G47440	3.6579	8.65494e-11	4.13519	8.66074e-17	0.4864	0.581242	tonoplast intrinsic protein 5;1
	AT1G14260	3.70567	2.35378e-08	3.55557	5.44202e-09	-0.153841	1	RING/FYVE/PHD zinc finger superfamily protein
	AT5G62340	3.71409	2.52361e-17	2.40854	3.50855e-17	-1.30831	0.0142318	Plant invertase/pectin methylesterase inhibitor superfamily protein
	AT2G26420	3.7158	0.00180784	4.73031	1.33008e-05	1.01922	0.339054	1-phosphatidylinositol-4-phosphate 5-kinase 3
	AT5G24990	3.72416	1.32339e-20	4.06133	1.89686e-23	0.34666	0.86613	Protein of unknown function (DUF1336)
	AT3G54150	3.73227	1.47482e-06	3.2248	1.06649e-09	-0.507928	1	S-adenosyl-L-methionine-dependent methyltransferases superfamily protein
	AT4G35783	3.75797	4.76582e-05	3.39532	0.00126479	-0.361213	1	ROTUNDIFOLIA like 6
	AT1G63630	3.76761	0.00156715	4.0115	0.0030067	0.228034	1	Tetratricopeptide repeat (TPR)-like superfamily protein
[truncated: 5,606 more rows]

## Sheet: S6_GO terms
Table S6. GO-terms enriched in commonly regulated transcripts in the comparison between C3–C4 and C3 Moricandia species, but not different between the two C3–C4 Moricandia species.
Commonly down in both C3C4 vs C3
O term	Ontology	Description	Number in input list	Number in BG/Ref	p-value	FDR
GO:0034641	P	cellular nitrogen compound metabolic process	37	506	2.4e-09	3.9e-06
GO:0009791	P	post-embryonic development	44	705	7.2e-09	5.9e-06
GO:0010876	P	lipid localization	9	24	3e-08	1.6e-05
GO:0018130	P	heterocycle biosynthetic process	14	123	2.4e-06	0.00099
GO:0015994	P	chlorophyll metabolic process	10	66	7.1e-06	0.0023
GO:0044271	P	cellular nitrogen compound biosynthetic process	24	394	2.7e-05	0.0064
GO:0015995	P	chlorophyll biosynthetic process	8	47	2.8e-05	0.0064
GO:0046483	P	heterocycle metabolic process	26	460	4.2e-05	0.0085
GO:0006778	P	porphyrin metabolic process	10	89	7.3e-05	0.013
GO:0005975	P	carbohydrate metabolic process	39	866	7.9e-05	0.013
GO:0042440	P	pigment metabolic process	12	134	0.00011	0.015
GO:0033013	P	tetrapyrrole metabolic process	10	93	0.0001	0.015
GO:0051179	P	localization	70	1922	0.00012	0.015
GO:0006810	P	transport	67	1846	0.00018	0.021
GO:0051234	P	establishment of localization	67	1851	0.00019	0.021
GO:0006779	P	porphyrin biosynthetic process	8	65	0.00022	0.022
GO:0033036	P	macromolecule localization	24	462	0.00027	0.026
GO:0033014	P	tetrapyrrole biosynthetic process	8	72	0.00041	0.033
GO:0046148	P	pigment biosynthetic process	10	112	0.00041	0.033
GO:0008152	P	metabolic process	287	10614	0.0004	0.033
GO:0006399	P	tRNA metabolic process	11	141	0.00062	0.048
GO:0003824	F	catalytic activity	322	9638	1.3e-14	9.9e-12
GO:0005198	F	structural molecule activity	37	659	1.3e-06	0.00046
GO:0016740	F	transferase activity	116	3321	4e-06	0.00097
GO:0005199	F	structural constituent of cell wall	8	39	8.4e-06	0.0015
GO:0019825	F	oxygen binding	19	255	1.4e-05	0.0021
GO:0000166	F	nucleotide binding	80	2267	0.0001	0.013
GO:0017076	F	purine nucleotide binding	62	1713	0.00033	0.017
GO:0016853	F	isomerase activity	17	265	0.00022	0.017
GO:0001883	F	purine nucleoside binding	55	1465	0.00031	0.017
GO:0001882	F	nucleoside binding	55	1465	0.00031	0.017
GO:0016491	F	oxidoreductase activity	55	1463	0.0003	0.017
GO:0005215	F	transporter activity	56	1477	0.00022	0.017
GO:0022857	F	transmembrane transporter activity	45	1128	0.00032	0.017
GO:0030554	F	adenyl nucleotide binding	55	1465	0.00031	0.017
GO:0022804	F	active transmembrane transporter activity	30	664	0.00048	0.024
GO:0016747	F	transferase activity, transferring acyl groups other than amino-acyl groups	17	290	0.00058	0.027
GO:0003735	F	structural constituent of ribosome	24	494	0.00067	0.027
GO:0004812	F	aminoacyl-tRNA ligase activity	8	80	0.00077	0.027
GO:0016746	F	transferase activity, transferring acyl groups	18	324	0.00073	0.027
GO:0016876	F	ligase activity, forming aminoacyl-tRNA and related compounds	8	80	0.00077	0.027
GO:0016875	F	ligase activity, forming carbon-oxygen bonds	8	80	0.00077	0.027
GO:0032559	F	adenyl ribonucleotide binding	50	1384	0.0013	0.039
GO:0032555	F	purine ribonucleotide binding	57	1631	0.0013	0.039
GO:0032553	F	ribonucleotide binding	57	1631	0.0013	0.039
GO:0009536	C	plastid	151	2965	5.2e-20	2.1e-17
GO:0009507	C	chloroplast	136	2740	4e-17	7.9e-15
GO:0044435	C	plastid part	64	867	2.1e-15	2.8e-13
GO:0044464	C	cell part	456	15217	4e-14	3.2e-12
GO:0005623	C	cell	456	15217	4e-14	3.2e-12
GO:0044434	C	chloroplast part	55	746	2.2e-13	1.5e-11
GO:0044444	C	cytoplasmic part	222	6289	1e-11	5.8e-10
GO:0005737	C	cytoplasm	233	6822	6e-11	3e-09
GO:0009532	C	plastid stroma	29	322	1.8e-09	8.2e-08
GO:0009526	C	plastid envelope	29	331	3.3e-09	1.3e-07
GO:0044424	C	intracellular part	287	9302	6.3e-09	2.3e-07
GO:0043229	C	intracellular organelle	257	8149	9.1e-09	3e-07
GO:0043226	C	organelle	257	8155	9.8e-09	3e-07
GO:0009570	C	chloroplast stroma	24	249	1.4e-08	3.9e-07
GO:0005622	C	intracellular	293	9671	2.4e-08	6.4e-07
GO:0009941	C	chloroplast envelope	24	265	4.1e-08	1e-06
GO:0043231	C	intracellular membrane-bounded organelle	239	7615	6e-08	1.4e-06
GO:0043227	C	membrane-bounded organelle	239	7622	6.5e-08	1.4e-06
GO:0009579	C	thylakoid	28	376	1.5e-07	3.1e-06
GO:0031975	C	envelope	34	595	2.4e-06	4.5e-05
GO:0031967	C	organelle envelope	34	595	2.4e-06	4.5e-05
GO:0009534	C	chloroplast thylakoid	21	290	7.8e-06	0.00014
GO:0031976	C	plastid thylakoid	21	293	9e-06	0.00016
GO:0031984	C	organelle subcompartment	21	295	9.9e-06	0.00016
GO:0016020	C	membrane	133	4068	1.8e-05	0.00027
GO:0044436	C	thylakoid part	21	307	1.7e-05	0.00027
GO:0044422	C	organelle part	91	2562	2.7e-05	0.00038
GO:0044446	C	intracellular organelle part	91	2561	2.6e-05	0.00038
GO:0031225	C	anchored to membrane	18	272	0.0001	0.0014
GO:0009505	C	plant-type cell wall	17	254	0.00014	0.0018
GO:0009535	C	chloroplast thylakoid membrane	16	231	0.00015	0.0018
GO:0055035	C	plastid thylakoid membrane	16	231	0.00015	0.0018
GO:0042651	C	thylakoid membrane	16	244	0.00026	0.0032
GO:0034357	C	photosynthetic membrane	17	273	0.0003	0.0035
GO:0005618	C	cell wall	21	403	0.00061	0.0069
GO:0030312	C	external encapsulating structure	21	407	0.00069	0.0076
GO:0043232	C	intracellular non-membrane-bounded organelle	40	1040	0.0013	0.014
GO:0043228	C	non-membrane-bounded organelle	40	1040	0.0013	0.014
GO:0005840	C	ribosome	24	524	0.0014	0.015
Commonly up in both C3C4 vs C3
GO term	Ontology	Description	Number in input list	Number in BG/Ref	p-value	FDR
GO:0006950	P	response to stress	80	2320	1.3e-05	0.015
GO:0003824	F	catalytic activity	251	9638	4.7e-05	0.029

## Sheet: S7_pathways
Table S7. Changes in abundance of transcripts belonging to selected pathways.
			MA vs MM		MS vs MM		MA vs MS
			log2 FC		log2 FC		log2 FC		Mm6 RPM	Mm8 RPM	Mm12 RPM	Mm15 RPM	MOR9 RPM	MOR12 RPM	MOR13 RPM	MOR15 RPM	Ms6 RPM	Ms7 RPM	Ms8 RPM
AT5G36700	Photorespiration	2-phosphoglycolate phosphatase	-0.699422	*	-0.850637	*	-0.144613		765.756	782.878	855.558	816.136	580.572	507.302	582.398	488.168	475.356	485.844	476.613
AT3G14415		glycolate oxidase	0.126205		-0.389699		-0.50979		1958.18	1976.12	1903.8	2398.56	2571.29	2337.33	2443.88	2451.7	1675.75	1665.53	1715.88
AT3G14420		glycolate oxidase	0.0959462		-0.267958		-0.356177		1949.22	1890.47	2034.04	2231.12	2790.96	2351.69	2072.25	2093.01	1838.9	1812.8	1772.12
AT2G13360		alanine:glyoxylate aminotransferase	0.280979		-0.322909		-0.594986		2106.05	2130.52	2421.95	2548.24	4110.33	2937.18	2368.7	2416.62	1998.15	1820.36	2101.57
AT1G32470		glycine cleavage system H protein	0.102489		-0.229296		-0.325596		1201.66	1354.17	1295.18	1765.54	1844.7	1760.67	1410.88	1496.75	1150.97	1168.23	1521.57
AT2G26080		glycine decarboxylase P-protein	0.0206822		-0.277701		-0.294902		4501.74	3437.79	3460.99	3051.97	3692.92	4007.06	3706.65	4680.05	2647.84	2832.49	3993.92
AT1G11860		aminomethyltransferase	0.300852		-0.187436		-0.484557		1339.88	1499.93	1677.22	1612.43	1688.5	2657.05	1896.57	2119.05	1276.51	1340.24	1698.86
AT4G37930		serine hydroxymethyltransferase	0.636477	*	0.337305		-0.293238		3870.52	3682.41	3532.56	3792.76	7105.22	6396.01	5318.99	6081.03	4457.5	4465.5	6073.74
AT1G68010		hydroxypyruvate reductase	0.309717		-0.265283		-0.567025		1113.11	1245.2	1702.64	1608.19	2308.59	1899.84	1696.75	1671.05	1278.57	1327.87	1217.42
AT1G80380		glycerate kinase	-1.30835	*	-0.445247		0.871885	*	239.346	255.222	227.091	251.393	137.65	87.7302	103.114	89.9099	196.147	212.663	167.274
AT1G66200	N shuttle candidates	cytosolic GS1	0.289395		1.02012	*	0.734257		444.034	418.927	495.182	397.103	529.628	756.138	457.305	606.18	770.78	769.418	1292.14
AT1G48470		cytosolic GS1	1.11788	*	0.756122	*	-0.360601		13.7523	20.0654	10.1412	19.7105	23.5547	33.7904	48.0551	51.2047	28.3953	26.5122	30.943
AT5G35630		plastidic GS2	0.345606		-0.650552	*	-0.987722	*	2973.84	2896.27	3327.63	3051.77	5728.95	3750.29	3410.35	3586.22	1985.9	1973.64	2303.7
AT5G04140		Fd-GOGAT1	0.311333		-0.311644		-0.620298		1335.71	1520.49	1302.79	1125.52	1573.94	1538.4	1925.48	2218.18	910.703	1035.74	1435.75
AT5G53460		NADH-GOGAT	-0.533086		-0.0276721		0.504229		164.611	180.018	140.891	117.523	44.2922	102.441	160.929	175.079	132.559	155.821	182.108
AT5G12860		Dit1	-1.3265	*	-0.8274	*	0.507769		565.027	844.134	496.993	625.018	353.398	226.191	240.126	247.662	370.98	433.315	339.007
AT5G64280		Dit2	-0.810118	*	-0.641831	*	0.174463		178.364	210.198	167.041	177.798	113.156	111	115.705	116.374	128.876	137.368	111.577
AT1G17290		alanine AT	-1.0459	*	0.199101		1.24785	*	79.6664	136.869	99.0944	86.0401	39.9882	46.0049	64.5204	67.1522	119.529	127.046	122.225
AT1G23310		alanline:2OG AT	0.523443		-0.0703812		-0.585623		1595.69	1670.49	2000.14	1948.99	3526.24	3161.85	2168.96	2188.35	1759.52	1810.32	1964.61
AT4G31990		aspartate AT	0.115143		0.763468	*	0.653739	*	96.5443	148.451	138.645	105.952	146.102	123.839	151.69	159.131	215.833	226.873	224.427
AT2G30970		aspartate AT	0.6156		1.75711	*	1.15151	*	67.9283	93.7202	69.3226	68.6841	185.151	127.137	76.8881	84.3067	240.475	270	297.689
AT5G11520		aspartate AT	2.42105	*	2.3134	*	-0.101407		23.9624	22.7571	20.3549	17.356	131.938	111	120.175	126.719	107.279	116.229	112.487
AT5G19550		aspartate AT	1.25525	*	1.21165	*	-0.037484		28.0603	33.9318	34.6251	25.6304	91.6363	74.8025	69.1397	78.6173	64.7215	71.194	90.2806
AT2G42600	C4 candidates	PEP carboxylase	-0.62816		-0.962612	*	-0.324399		1187.01	1692.67	916.768	1131.1	1253.02	825.502	594.914	616.266	649.268	668.036	694.214
AT1G53310		PEP carboxylase	0.956448	*	0.757746	*	-0.192202		97.7945	82.7087	91.7782	63.6387	201.819	168.506	152.808	178.354	137.869	151.367	165.181
AT4G15530		PPDK	2.08251	*	2.00734	*	-0.0618136		172.946	101.714	176.675	67.9441	1150.74	538.952	247.949	238.783	454.042	509.458	702.041
AT3G01200		PPDK regulatory protein	0.80702	*	-0.734345	*	-1.5383	*	10.5574	9.86958	9.41686	12.1761	12.3643	31.9181	20.7121	17.3268	7.71843	7.8476	4.82346
AT4G21210		PPDK regulatory protein	1.31365	*	-0.512128		-1.82323	*	35.4227	28.6299	26.4397	28.5903	52.9785	72.841	101.996	107.409	23.0845	19.7957	23.9353
AT5G58330		plastidic NADP-MDH	0.704247	*	0.695011	*	-0.00110038		456.467	444.049	553.277	353.175	916.207	878.55	724.626	642.644	837.272	813.888	707.957
AT3G47520		plastidic NAD-MDH	-1.82124	*	-0.870248	*	0.956889	*	34.103	49.9188	33.3937	42.65	12.286	12.4819	13.4852	11.1202	21.2434	27.2192	21.8421
AT5G09660		peroxisomal NAD-MDH	0.476626		-0.272433		-0.743082		1072.68	1081.82	1239.55	1181.69	2062.01	1623.81	1607.35	1560.02	872.394	819.615	1330
AT2G22780		peroxisomal NAD-MDH	-0.36009		0.0673462		0.434492		81.7501	100.164	93.0097	88.6637	86.3933	78.2796	76.1431	64.6524	100.269	98.201	107.026
AT1G04410		cytosolic NAD-MDH	0.698728	*	1.11655	*	0.423988		507.1	589.075	550.597	453.813	1046.97	740.803	916.026	986.078	1164.35	1186.26	1294.33
AT1G53240		mitochondrial MDH	-0.355858		0.287268		0.649132	*	262.267	301.715	306.555	288.527	262.153	219.86	248.322	257.316	371.759	378.311	386.878
AT5G11670		NADP-ME	1.096	*	0.361518		-0.733504	*	241.152	193.068	156.682	242.581	267.162	413.866	673.367	690.832	305.267	251.477	300.147
AT1G79750		NADP-ME	0.290049		0.811252	*	0.526428		121.271	128.712	123.071	89.4036	149.154	151.031	146.251	171.63	203.37	229.913	216.965
AT2G13560		NAD-ME	0.358016		0.279199		-0.0746885		81.5417	73.2469	70.3367	55.4316	85.4542	92.723	112.65	106.375	82.4243	92.5451	97.1973
AT4G00570		NAD-ME	-0.367769		0.358104		0.729469	*	43.688	46.6562	42.9554	35.6538	27.4674	38.3374	44.6279	35.2571	52.6836	56.4179	63.9791
AT4G37870		PEPCK	2.43696	*	2.93186	*	0.50473		382.426	251.633	355.668	209.147	2167.58	2606.85	1001.86	1037.2	2599.13	2529.75	2236.54
AT2G26900		BASS2	-0.174276		-0.0159469		0.164376		338.53	333.771	328.504	373.961	304.568	371.873	338.174	324.813	389.887	391.178	316.801
AT3G01500		beta CA1	-1.53808	*	-0.932817	*	0.613961		10115.8	11597	10276.5	11990.3	5841.25	3032.58	3646.45	3433.73	5884.56	5588.41	6958.44
AT1G23730		beta CA3	-0.848991	*	-0.964002	*	-0.109652		256.502	264.276	272.582	302.452	150.171	211.569	162.568	143.011	142.189	144.297	164.635
AT4G33580		beta CA5	-0.979066	*	-0.22685		0.758645	*	36.8813	39.0705	44.3317	40.6992	23.5547	23.8048	21.9787	19.5681	34.8391	35.8444	39.9528
AT1G58180		beta CA6	1.07627	*	-0.686057	*	-1.7569	*	11.6687	14.682	13.6182	15.2706	28.6412	25.4988	44.1064	31.2917	11.1174	8.1304	8.3728
AT3G52720		alpha CA1	-0.924736	*	-0.0474243		0.882449	*	177.6	128.957	267.946	87.8564	92.7319	108.504	80.3153	101.547	152.952	171.163	192.301
AT1G19580		gamma CA1	1.00924	*	1.14249	*	0.1354		21.1842	23.0834	26.3672	21.2577	40.1447	45.3808	63.6264	58.2733	43.1949	46.0251	72.625
AT1G47260		gamma CA2	0.434404		0.213146		-0.214651		67.4421	90.4575	70.4816	65.1187	115.582	96.2893	106.913	110.943	95.0995	95.3731	82.4539
AT5G66510		gamma CA3	-1.48998	*	-1.11647	*	0.376688		87.376	103.264	87.6493	85.9728	24.885	34.0579	47.8316	38.9638	42.6992	48.0754	44.0482
AT5G47840		adenosine monophosphate kinase	0.877515		-0.131864		-1.00201	*	131.828	125.694	111.771	99.8307	262.466	260.159	201.682	198.44	116.98	104.847	120.132
AT1G01050		pyrophosphorylase 1	0.0792796		-1.23117	*	-1.30226	*	107.866	79.446	83.303	94.5835	122.625	108.325	97.3767	85.5135	44.1154	44.1869	37.0405
AT2G18230		pyrophosphorylase 2	0.461311		-0.413644		-0.866399	*	44.1742	45.3511	47.5189	66.2623	99.54	70.6121	64.2969	64.1351	37.2467	40.7227	45.0493
	Calvin Benson Bassham cycle
AT1G67090		Rubisco SSU	-1.20535	*	-0.620958	*	0.592476		15066.8	17863	15813.3	20052.5	10465.2	6949.14	7403.24	6976.33	11545.2	11849.2	12542.6
AT5G38410		Rubisco SSU	-1.10982	*	-0.700115	*	0.417161		28184.1	32406	28348.7	35742.3	19854.8	12762	14982.8	14188.6	19189.9	19850.3	22488.3
AT1G73110		Rubisco activase	-1.58814		-0.980975	*	0.612155	*	131.759	208.485	98.5873	199.661	47.6571	51.7109	78.0057	58.3595	99.2065	85.8287	74.3541
AT2G39730		Rubisco activase	0.00441614		-0.591278	*	-0.588649		16710.7	18110.5	16914.5	18324.6	22893.4	17506.1	16985.2	18009.6	12120.8	11469.9	13648.7
AT1G56190		PGA kinase	-0.835136	*	-0.89653	*	-0.0511571		2425.14	2426.28	2692.43	2446.86	2369.71	1237.23	1078.97	1119.95	1305.9	1428.26	1573.81
AT1G12900		GAPDH	-1.17681	*	-0.888727	*	0.296846		8448.59	8846.16	8238.67	8961.15	5737.72	3724.43	3257.84	3326.41	4598.91	4838.43	5484.28
AT2G21170		TrioseP isomerase	-1.05949		-0.782367	*	0.282111		482.166	559.058	510.829	504.872	265.518	249.282	281.551	284.901	300.31	302.521	354.115
AT2G21330		FBP aldolase	0.631253	*	0.153769		-0.471004		8297.18	8213.45	8735.45	8595.19	15744.9	15943.3	12128.1	12702.5	9416.34	9466.54	11290.4
AT3G55800		SBPASE	0.38781		0.29207		-0.0884707		1322.52	1687.21	1469.25	1399.04	2523.25	1901.89	1874.3	1929.92	1858.87	1843.2	2057.89
AT2G45290		Transketolase	-0.692509	*	-0.789724	*	-0.0920242		2974.4	3105.74	3128.72	2656.14	2212.97	1692.02	1904.17	2152.41	1553.03	1698.33	2223.98
	mitochondrial e- transport
AT1G32350		alternative oxidase 1D	1.57524	*	0.0702295		-1.49734	*	1.59749	1.7129	1.59362	2.21995	4.61703	6.24097	7.59941	5.34459	2.47839	2.54517	1.0011
AT3G22360		alternative oxidase 1B	1.10878	*	1.33181	*	0.229414		53.6203	30.9138	49.4748	25.3613	98.7575	89.1567	89.0323	97.1509	105.509	111.068	106.025
AT3G27620		alternative oxidase 1B	1.43436	*	1.52804	*	0.100471		42.924	28.1405	42.231	23.0741	106.113	97.5375	94.8436	102.496	109.333	109.866	97.6523
AT5G58970		uncoupling protein	0.236618		0.583444		0.35332		15.5582	20.0654	16.5882	15.4051	45.6225	32.8988	31.8877	37.757	61.4642	67.5176	78.4495
AT4G24570		substrate carrier DIC2	2.20619	*	1.04908		-1.15233		1.59749	0.978801	0.28975	1.21088	0.704293	12.6603	4.24673	3.87914	0.991357	1.41398	4.27741
AT5G08740		NADH dehydrogenase C1	-1.31249		-0.940512	*	0.379308		109.255	86.8686	124.737	94.1126	53.5263	41.8145	43.8083	41.3775	58.915	52.6708	62.341
